# Supplementary material for: The ethical challenges in the integration of artificial intelligence and large language models in medical education: A scoping review
Source: PLoS One. 2025 Oct 22;20(10):e0333411. doi: 10.1371/journal.pone.0333411 (PMC12543126; doi:10.1371/journal.pone.0333411)
Supplement: S1 Table — (XLSX) [file pone.0333411.s004.xlsx]

## Sheet: Sheet1
NO.	Study title and author	Screening stages	Included in Analysis	Reason for Exclusion	Notes
1	Pediatric Palliative Care and Hospice Care Commitments, Guidelines, and Recommendations.*Pediatrics,*Nov*2013.* 132(5): p. 966-972.	Screening titles and abstracts	No	Duplicate or incomplete information
2	Artificial intelligence and medical imaging 2018: French Radiology Community white paper.*Diagnostic and Interventional Imaging,*2018.* 99(11): p. 727-742.	Screening titles and abstracts	No	Duplicate or incomplete information
3	Artificial intelligence and medical imaging 2018: French Radiology Community white paper.*Diagn Interv Imaging,*Nov*2018.* 99(11): p. 727-742.	Screening titles and abstracts	No	Duplicate or incomplete information
4	Healing Relationships.*Hastings Center Report,*Sep*2019.* 49(5): p. 2-2.	Screening titles and abstracts	No	Duplicate or incomplete information
5	General Practice and the Community: Research on health service, quality improvements and training. Selected abstracts from the EGPRN Meeting in Vigo, Spain, 17-20 October 2019 Abstracts.*European Journal of General Practice,*2020*2020.* 26(1): p. 42-50.	Screening titles and abstracts	No	Duplicate or incomplete information
6	EDENT1FI: European action for the Diagnosis of Early Non-symptomatic Type 1 diabetes For Intervention.*Nov 01*2023.	Screening titles and abstracts	No	Duplicate or incomplete information
7	EDENT1FI: European action for the Diagnosis of Early Non-clinical Type 1 diabetes For disease Interception.*Nov 01*2023.	Screening titles and abstracts	No	Duplicate or incomplete information
8	EDENT1FI: European action for the Diagnosis of Early Non-symptomatic Type 1 diabetes For Intervention.*Nov 01*2023.	Screening titles and abstracts	No	Duplicate or incomplete information
9	Pain Feedback for Reactive and Embodied Prosthetic Limbs.*Oct 01*2023.	Screening titles and abstracts	No	Duplicate or incomplete information
10	Retraction: Design and Application of Artificial Intelligence Technology-Driven Education and Teaching System in Universities (Computational and Mathematical Methods in Medicine (2022) 2022 (8503239) DOI: 10.1155/2022/8503239).*Computational and Mathematical Methods in Medicine,*2023.* 2023.	Screening titles and abstracts	No	Duplicate or incomplete information
11	Erratum: Radiological education in the era of artificial intelligence: A review (Medicine (2023) 102:1 (e32518) DOI: 10.1097/MD.0000000000032518).*Medicine (United States),*2024.* 103(22): p. E38552.	Screening titles and abstracts	No	Duplicate or incomplete information
12	Aamir, A.,*“Incorporating large language models into academic neurosurgery: embracing the new era”.*Neurosurgical Review,*2024.* 47(1).	Screening titles and abstracts	No	Duplicate or incomplete information
13	Aamir, A.,*"Incorporating large language models into academic neurosurgery: embracing the new era".*Neurosurg Rev,*May 10*2024.* 47(1): p. 211.	Screening titles and abstracts	No	Duplicate or incomplete information
14	Aboueid, S.,*The Use of Artificially Intelligent Self-Diagnosing Digital Platforms by the General Public: Scoping Review.*JMIR Med Inform,*May 1*2019.* 7(2): p. e13445.	Screening titles and abstracts	No	Duplicate or incomplete information
15	Adebamowo, C.A.E.E.T.O.O.,*Eastern Nigeria Research Ethics Training (ENRICH) Program.*Apr 01*2021.	Screening titles and abstracts	No	Duplicate or incomplete information
16	Adebamowo, C.A.E.E.T.O.O.,*Eastern Nigeria Research Ethics Training (ENRICH) Program.*Apr 01*2021.	Screening titles and abstracts	No	Duplicate or incomplete information
17	Adebamowo, C.A.E.E.T.O.O.,*Eastern Nigeria Research Ethics Training (ENRICH) Program.*Apr 01*2021.	Screening titles and abstracts	No	Duplicate or incomplete information
18	Adebamowo, C.A.E.E.T.O.O.,*Eastern Nigeria Research Ethics Training (ENRICH) Program.*Apr 01*2021.	Screening titles and abstracts	No	Duplicate or incomplete information
19	Aden, D.,*Possible benefits, challenges, pitfalls, and future perspective of using ChatGPT in pathology.*Revista Espanola de Patologia,*2024.* 57(3): p. 198-210.	Screening titles and abstracts	No	Duplicate or incomplete information
20	Ahmed, L.,*Patients' perspectives related to ethical issues and risks in precision medicine: a systematic review.*Frontiers in Medicine,*2023.* 10.	Screening titles and abstracts	No	Duplicate or incomplete information
21	Ahmed, L.,*Patients' perspectives related to ethical issues and risks in precision medicine: a systematic review.*Front Med (Lausanne),*2023.* 10: p. 1215663.	Screening titles and abstracts	No	Duplicate or incomplete information
22	Alam, F.,*Integrating AI in medical education: embracing ethical usage and critical understanding.*Frontiers in Medicine,*2023.* 10.	Screening titles and abstracts	No	Duplicate or incomplete information
23	Alanzi, T.M.,*Impact of ChatGPT on Teleconsultants in Healthcare: Perceptions of Healthcare Experts in Saudi Arabia.*Journal of Multidisciplinary Healthcare,*2023.* 16: p. 2309-2321.	Screening titles and abstracts	No	Duplicate or incomplete information
24	Alanzi, T.M.,*Impact of ChatGPT on Teleconsultants in Healthcare: Perceptions of Healthcare Experts in Saudi Arabia.*J Multidiscip Healthc,*2023.* 16: p. 2309-2321.	Screening titles and abstracts	No	Duplicate or incomplete information
25	Aldhafeeri, F.M.,*Navigating the ethical landscape of artificial intelligence in radiography: a cross-sectional study of radiographers' perspectives.*BMC medical ethics,*2024.* 25(1): p. 52.	Screening titles and abstracts	No	Duplicate or incomplete information
26	Aldhafeeri, F.M.,*Navigating the ethical landscape of artificial intelligence in radiography: a cross-sectional study of radiographers' perspectives.*BMC Med Ethics,*May 11*2024.* 25(1): p. 52.	Screening titles and abstracts	No	Duplicate or incomplete information
27	Alharbi, H.,*Identifying Thematics in a Brain-Computer Interface Research.*Computational Intelligence and Neuroscience,*2023.* 2023: p. 2793211.	Screening titles and abstracts	No	Duplicate or incomplete information
28	Allahqoli, L.,*Diagnostic and Management Performance of ChatGPT in Obstetrics and Gynecology.*Gynecologic and Obstetric Investigation,*2023.* 88(5): p. 310-313.	Screening titles and abstracts	No	Duplicate or incomplete information
29	Allahqoli, L.,*Diagnostic and Management Performance of ChatGPT in Obstetrics and Gynecology.*Gynecol Obstet Invest,*2023.* 88(5): p. 310-313.	Screening titles and abstracts	No	Duplicate or incomplete information
30	Allana, A.A.,*Bioethics curriculum for undergraduate medical students: an evaluation study utilizing mixed methods approach.*BMC medical education,*2024.* 24(1): p. 385.	Screening titles and abstracts	No	Duplicate or incomplete information
31	Allana, A.A.,*Bioethics curriculum for undergraduate medical students: an evaluation study utilizing mixed methods approach.*BMC Med Educ,*Apr 8*2024.* 24(1): p. 385.	Screening titles and abstracts	No	Duplicate or incomplete information
32	Almansour, M.,*Generative artificial intelligence and the personalization of health professional education: A narrative review.*Medicine (Baltimore),*Aug 2*2024.* 103(31): p. e38955.	Screening titles and abstracts	No	Duplicate or incomplete information
33	Alowais, S.A.,*Revolutionizing healthcare: the role of artificial intelligence in clinical practice.*BMC medical education,*2023.* 23(1): p. 689.	Screening titles and abstracts	No	Duplicate or incomplete information
34	Alowais, S.A.,*Revolutionizing healthcare: the role of artificial intelligence in clinical practice.*BMC Med Educ,*Sep 22*2023.* 23(1): p. 689.	Screening titles and abstracts	No	Duplicate or incomplete information
35	Aradhya, S.,*Applications of artificial intelligence in clinical laboratory genomics.*American Journal of Medical Genetics, Part C: Seminars in Medical Genetics,*2023.* 193(3).	Screening titles and abstracts	No	Duplicate or incomplete information
36	Aradhya, S.,*Applications of artificial intelligence in clinical laboratory genomics.*Am J Med Genet C Semin Med Genet,*Sep*2023.* 193(3): p. e32057.	Screening titles and abstracts	No	Duplicate or incomplete information
37	Ardaillon, H.,*Striking the Balance: Embracing Technology While Upholding Humanistic Principles in Neurorehabilitation.*Neurorehabil Neural Repair,*Sep*2024.* 38(9): p. 705-710.	Screening titles and abstracts	No	Duplicate or incomplete information
38	Arif, W.M.,*Radiologic Technology Students’ Perceptions on Adoption of Artificial Intelligence Technology in Radiology.*International Journal of General Medicine,*2024.* 17: p. 3129-3136.	Screening titles and abstracts	No	Duplicate or incomplete information
39	Arif, W.M.,*Radiologic Technology Students' Perceptions on Adoption of Artificial Intelligence Technology in Radiology.*Int J Gen Med,*2024.* 17: p. 3129-3136.	Screening titles and abstracts	No	Duplicate or incomplete information
40	Arora, A.,*Generative adversarial networks and synthetic patient data: current challenges and future perspectives.*Future Healthcare Journal,*2022.* 9(2): p. 190-193.	Screening titles and abstracts	No	Duplicate or incomplete information
41	Asadipour, A.,*Visuohaptic augmented feedback for enhancing motor skills acquisition.*Arxiv,*Jan 30*2020.	Screening titles and abstracts	No	Duplicate or incomplete information
42	Aydınlar, A.,*Awareness and level of digital literacy among students receiving health-based education.*BMC medical education,*2024.* 24(1): p. 38.	Screening titles and abstracts	No	Duplicate or incomplete information
43	Banatwala, U.,*A comprehensive exploration of artificial intelligence in orthopaedics within lower-middle-income countries: a narrative review.*J Pak Med Assoc,*Apr*2024.* 74(4 (Supple-4)): p. S90-s96.	Screening titles and abstracts	No	Duplicate or incomplete information
44	Barreiro-Ares, A.,*Impact of the Rise of Artificial Intelligence in Radiology: What Do Students Think?*International Journal of Environmental Research and Public Health,*2023.* 20(2).	Screening titles and abstracts	No	Duplicate or incomplete information
45	Barreiro-Ares, A.,*Impact of the Rise of Artificial Intelligence in Radiology: What Do Students Think?*Int J Environ Res Public Health,*Jan 16*2023.* 20(2).	Screening titles and abstracts	No	Duplicate or incomplete information
46	Barrington, N.M.,*A Bibliometric Analysis of the Rise of ChatGPT in Medical Research.*Medical sciences (Basel, Switzerland),*2023.* 11(3).	Screening titles and abstracts	No	Duplicate or incomplete information
47	Becker, K.,*A four-part working bibliography of neuroethics: Part 4 - Ethical issues in clinical and social applications of neuroscience.*Philosophy, ethics, and humanities in medicine : PEHM,*2017.* 12(1): p. 1.	Screening titles and abstracts	No	Duplicate or incomplete information
48	Becker, K.,*A four-part working bibliography of neuroethics: Part 4 - Ethical issues in clinical and social applications of neuroscience.*Philos Ethics Humanit Med,*May 31*2017.* 12(1): p. 1.	Screening titles and abstracts	No	Duplicate or incomplete information
49	Bekbolatova, M.,*Transformative Potential of AI in Healthcare: Definitions, Applications, and Navigating the Ethical Landscape and Public Perspectives.*Healthcare (Basel),*Jan 5*2024.* 12(2).	Screening titles and abstracts	No	Duplicate or incomplete information
50	Berghea, E.C.,*Integrating Artificial Intelligence in Pediatric Healthcare: Parental Perceptions and Ethical Implications.*Children,*2024.* 11(2).	Screening titles and abstracts	No	Duplicate or incomplete information
51	Bezemer, J.,*Visual research in clinical education.*Medical Education,*2017.* 51(1): p. 105-113.	Screening titles and abstracts	No	Duplicate or incomplete information
52	Bezemer, J.,*Visual research in clinical education.*Med Educ,*Jan*2017.* 51(1): p. 105-113.	Screening titles and abstracts	No	Duplicate or incomplete information
53	Bhardwaj, P.,*Digitizing the Pharma Neurons - A Technological Operation in Progress!*Rev Recent Clin Trials,*2020.* 15(3): p. 178-187.	Screening titles and abstracts	No	Duplicate or incomplete information
54	Bignami, E.G.,*The Clinical Researcher Journey in the Artificial Intelligence Era: The PAC-MAN's Challenge.*Healthcare (Basel),*Mar 29*2023.* 11(7).	Screening titles and abstracts	No	Duplicate or incomplete information
55	Blease, C.,*Machine Learning in Clinical Psychology and Psychotherapy Education: A Mixed Methods Pilot Survey of Postgraduate Students at a Swiss University.*Frontiers in Public Health,*2021.* 9: p. 623088.	Screening titles and abstracts	No	Duplicate or incomplete information
56	Blease, C.,*Machine Learning in Clinical Psychology and Psychotherapy Education: A Mixed Methods Pilot Survey of Postgraduate Students at a Swiss University.*Front Public Health,*2021.* 9: p. 623088.	Screening titles and abstracts	No	Duplicate or incomplete information
57	Borger, J.G.,*Artificial intelligence takes center stage: exploring the capabilities and implications of ChatGPT and other AI-assisted technologies in scientific research and education.*Immunol Cell Biol,*Nov-Dec*2023.* 101(10): p. 923-935.	Screening titles and abstracts	No	Duplicate or incomplete information
58	Boscardin, C.K.,*ChatGPT and Generative Artificial Intelligence for Medical Education: Potential Impact and Opportunity.*Academic medicine : journal of the Association of American Medical Colleges,*2024.* 99(1): p. 22-27.	Screening titles and abstracts	No	Duplicate or incomplete information
59	Boscardin, C.K.,*ChatGPT and Generative Artificial Intelligence for Medical Education: Potential Impact and Opportunity.*Acad Med,*Jan 1*2024.* 99(1): p. 22-27.	Screening titles and abstracts	No	Duplicate or incomplete information
60	Bratan, T.,*[Supporting medical and nursing activities with AI: recommendations for responsible design and use].*Bundesgesundheitsblatt Gesundheitsforschung Gesundheitsschutz,*Sep*2024.* 67(9): p. 1039-1046.	Screening titles and abstracts	No	Duplicate or incomplete information
61	Braude, P.,*Evaluation of a simulation training programme for geriatric medicine.*Age and Ageing,*2015.* 44(4): p. 677-682.	Screening titles and abstracts	No	Duplicate or incomplete information
62	Braude, P.,*Evaluation of a simulation training programme for geriatric medicine.*Age Ageing,*Jul*2015.* 44(4): p. 677-82.	Screening titles and abstracts	No	Duplicate or incomplete information
63	Briganti, G.,*How ChatGPT works: a mini review.*European Archives of Oto-Rhino-Laryngology,*2024.* 281(3): p. 1565-1569.	Screening titles and abstracts	No	Duplicate or incomplete information
64	Briganti, G.,*How ChatGPT works: a mini review.*Eur Arch Otorhinolaryngol,*Mar*2024.* 281(3): p. 1565-1569.	Screening titles and abstracts	No	Duplicate or incomplete information
65	Briganti, G.,*Artificial Intelligence in Medicine: Today and Tomorrow.*Frontiers in Medicine,*2020.* 7.	Screening titles and abstracts	No	Duplicate or incomplete information
66	Briganti, G.,*Artificial Intelligence in Medicine: Today and Tomorrow.*Front Med (Lausanne),*2020.* 7: p. 27.	Screening titles and abstracts	No	Duplicate or incomplete information
67	Bukowski, M.,*Implementation of eHealth and AI integrated diagnostics with multidisciplinary digitized data: are we ready from an international perspective?*European Radiology,*2020.* 30(10): p. 5510-5524.	Screening titles and abstracts	No	Duplicate or incomplete information
68	Bukowski, M.,*Implementation of eHealth and AI integrated diagnostics with multidisciplinary digitized data: are we ready from an international perspective?*Eur Radiol,*Oct*2020.* 30(10): p. 5510-5524.	Screening titles and abstracts	No	Duplicate or incomplete information
69	Buniak, L.,*A four-part working bibliography of neuroethics: part 1: overview and reviews--defining and describing the field and its practices.*Philosophy, ethics, and humanities in medicine : PEHM,*2014.* 9: p. 9.	Screening titles and abstracts	No	Duplicate or incomplete information
70	Busch, F.,*Spotlight on the biomedical ethical integration of AI in medical education - Response to: 'An explorative assessment of ChatGPT as an aid in medical education: Use it with caution'.*Medical Teacher,*2024.* 46(4): p. 594-595.	Screening titles and abstracts	No	Duplicate or incomplete information
71	Busch, F.,*International pharmacy students' perceptions towards artificial intelligence in medicine—A multinational, multicentre cross-sectional study.*British Journal of Clinical Pharmacology,*2024.* 90(3): p. 649-661.	Screening titles and abstracts	No	Duplicate or incomplete information
72	Busch, F.,*International pharmacy students' perceptions towards artificial intelligence in medicine-A multinational, multicentre cross-sectional study.*Br J Clin Pharmacol,*Mar*2024.* 90(3): p. 649-661.	Screening titles and abstracts	No	Duplicate or incomplete information
73	Cascella, M.,*Evaluating the Feasibility of ChatGPT in Healthcare: An Analysis of Multiple Clinical and Research Scenarios.*Journal of Medical Systems,*2023.* 47(1).	Screening titles and abstracts	No	Duplicate or incomplete information
74	Cascella, M.,*Evaluating the Feasibility of ChatGPT in Healthcare: An Analysis of Multiple Clinical and Research Scenarios.*J Med Syst,*Mar 4*2023.* 47(1): p. 33.	Screening titles and abstracts	No	Duplicate or incomplete information
75	Castner, J.,*Environmental Health Research Institute for Nurse and Clinician Scientists (EHRI-NCS).*Sep 01*2021.	Screening titles and abstracts	No	Duplicate or incomplete information
76	Castner, J.,*Environmental Health Research Institute for Nurse and Clinician Scientists (EHRI-NCS).*Sep 01*2021.	Screening titles and abstracts	No	Duplicate or incomplete information
77	Castner, J.,*Environmental Health Research Institute for Nurse and Clinician Scientists (EHRI-NCS).*Sep 01*2021.	Screening titles and abstracts	No	Duplicate or incomplete information
78	Chandwar, K.,*What does artificial intelligence mean in rheumatology?*Archives of Rheumatology,*2024.* 39(1): p. 1-9.	Screening titles and abstracts	No	Duplicate or incomplete information
79	Chandwar, K.,*What does artificial intelligence mean in rheumatology?*Arch Rheumatol,*Mar*2024.* 39(1): p. 1-9.	Screening titles and abstracts	No	Duplicate or incomplete information
80	Chu, C.P.,*ChatGPT in veterinary medicine: a practical guidance of generative artificial intelligence in clinics, education, and research.*Frontiers in Veterinary Science,*Jun 7*2024.* 11.	Screening titles and abstracts	No	Duplicate or incomplete information
81	Chu, C.P.,*ChatGPT in Veterinary Medicine: A Practical Guidance of Generative Artificial Intelligence in Clinics, Education, and Research.*Arxiv,*Feb 26*2024.	Screening titles and abstracts	No	Duplicate or incomplete information
82	Chu, C.P.,*ChatGPT in veterinary medicine: a practical guidance of generative artificial intelligence in clinics, education, and research.*Frontiers in Veterinary Science,*2024.* 11.	Screening titles and abstracts	No	Duplicate or incomplete information
83	Chuang, J.H.-M.,*Summer Undergraduate Research Fellowship in the Molecular Biology and Genomics of Human Cancer.*Jul 01*2019.	Screening titles and abstracts	No	Duplicate or incomplete information
84	Chuang, J.H.-M.,*Summer Undergraduate Research Fellowship in the Molecular Biology and Genomics of Human Cancer.*Jul 01*2019.	Screening titles and abstracts	No	Duplicate or incomplete information
85	Chuang, J.H.-M.,*Summer Undergraduate Research Fellowship in the Molecular Biology and Genomics of Human Cancer.*Jul 01*2019.	Screening titles and abstracts	No	Duplicate or incomplete information
86	Civaner, M.M.,*Artificial intelligence in medical education: a cross-sectional needs assessment.*BMC medical education,*2022.* 22(1): p. 772.	Screening titles and abstracts	No	Duplicate or incomplete information
87	Civaner, M.M.,*Artificial intelligence in medical education: a cross-sectional needs assessment.*BMC Med Educ,*Nov 9*2022.* 22(1): p. 772.	Screening titles and abstracts	No	Duplicate or incomplete information
88	Cohen, B.,*Improving Ethical Care for Patients who are Incapacitated with No Evident Advance Directives or Surrogates (INEADS).*Aug 28*2020.	Screening titles and abstracts	No	Duplicate or incomplete information
89	Cohen, B.,*Improving Ethical Care for Patients who are Incapacitated with No Evident Advance Directives or Surrogates (INEADS).*Aug 28*2020.	Screening titles and abstracts	No	Duplicate or incomplete information
90	Colomer-Lahiguera, S.,*Achieving Comprehensive, Patient-Centered Cancer Services: Optimizing the Role of Advanced Practice Nurses at the Core of Precision Health.*Seminars in Oncology Nursing,*2024.* 40(3): p. 151629.	Screening titles and abstracts	No	Duplicate or incomplete information
91	Colomer-Lahiguera, S.,*Achieving Comprehensive, Patient-Centered Cancer Services: Optimizing the Role of Advanced Practice Nurses at the Core of Precision Health.*Semin Oncol Nurs,*Jun*2024.* 40(3): p. 151629.	Screening titles and abstracts	No	Duplicate or incomplete information
92	Constable, M.D.,*Enhancing surgical performance in cardiothoracic surgery with innovations from computer vision and artificial intelligence: a narrative review.*Journal of Cardiothoracic Surgery,*Feb 14*2024.* 19(1).	Screening titles and abstracts	No	Duplicate or incomplete information
93	Constable, M.D.,*Enhancing Surgical Performance in Cardiothoracic Surgery with Innovations from Computer Vision and Artificial Intelligence: A Narrative Review.*Arxiv,*Feb 17*2024.	Screening titles and abstracts	No	Duplicate or incomplete information
94	Cornwall, J.,*Ethical concerns surrounding artificial intelligence in anatomy education: Should AI human body simulations replace donors in the dissection room?*Anatomical Sciences Education,*2024.* 17(5): p. 937-943.	Screening titles and abstracts	No	Duplicate or incomplete information
95	Cornwall, J.,*Ethical concerns surrounding artificial intelligence in anatomy education: Should AI human body simulations replace donors in the dissection room?*Anat Sci Educ,*Jul-Aug*2024.* 17(5): p. 937-943.	Screening titles and abstracts	No	Duplicate or incomplete information
96	Corsello, A.,*May Artificial Intelligence Influence Future Pediatric Research?—The Case of ChatGPT.*Children,*2023.* 10(4).	Screening titles and abstracts	No	Duplicate or incomplete information
97	Corsello, A.,*May Artificial Intelligence Influence Future Pediatric Research?-The Case of ChatGPT.*Children (Basel),*Apr 21*2023.* 10(4).	Screening titles and abstracts	No	Duplicate or incomplete information
98	Crosby, R.D.,*Biomedical Statistics Core.*Apr 01*2021.	Screening titles and abstracts	No	Duplicate or incomplete information
99	Crosby, R.D.,*Biomedical Statistics Core.*Apr 01*2021.	Screening titles and abstracts	No	Duplicate or incomplete information
100	Crosby, R.D.,*Biomedical Statistics Core.*Apr 01*2021.	Screening titles and abstracts	No	Duplicate or incomplete information
101	Dabla, P.K.,*Unlocking new potential of clinical diagnosis with artificial intelligence: Finding new patterns of clinical and lab data.*World Journal of Diabetes,*2024.* 15(3): p. 308-310.	Screening titles and abstracts	No	Duplicate or incomplete information
102	Dabla, P.K.,*Unlocking new potential of clinical diagnosis with artificial intelligence: Finding new patterns of clinical and lab data.*World J Diabetes,*Mar 15*2024.* 15(3): p. 308-310.	Screening titles and abstracts	No	Duplicate or incomplete information
103	David, L.R.,*Evolving radiographic practice: Identifying possible skill requirements for future radiographers practicing in the United Arab Emirates (UAE).*J Med Imaging Radiat Sci,*Sep*2024.* 55(3): p. 101393.	Screening titles and abstracts	No	Duplicate or incomplete information
104	David Russell Crosslin; Jarvik, G.P.,*eMERGE IV Northwest: A partnership to evaluate the use of genomic information in the health care of diverse participants.*Sep 01*2015.	Screening titles and abstracts	No	Duplicate or incomplete information
105	David Russell Crosslin; Jarvik, G.P.,*eMERGE IV Northwest: A partnership to evaluate the use of genomic information in the health care of diverse participants.*Sep 01*2015.	Screening titles and abstracts	No	Duplicate or incomplete information
106	David Russell Crosslin; Jarvik, G.P.,*eMERGE IV Northwest: A partnership to evaluate the use of genomic information in the health care of diverse participants.*Sep 01*2015.	Screening titles and abstracts	No	Duplicate or incomplete information
107	David Russell Crosslin; Jarvik, G.P.,*eMERGE IV Northwest: A partnership to evaluate the use of genomic information in the health care of diverse participants.*Sep 01*2015.	Screening titles and abstracts	No	Duplicate or incomplete information
108	Day, R.,*MEDICAL & PUBLIC HEALTH PREPAREDNESS FOR DISASTER & EMERGENCIES AND ACTION COLLABORATIVE ON DISASTER RESEARCH RESPONSE.*Sep 26*2018.	Screening titles and abstracts	No	Duplicate or incomplete information
109	Day, R.,*MEDICAL & PUBLIC HEALTH PREPAREDNESS FOR DISASTER & EMERGENCIES AND ACTION COLLABORATIVE ON DISASTER RESEARCH RESPONSE.*Sep 26*2018.	Screening titles and abstracts	No	Duplicate or incomplete information
110	Day, R.,*MEDICAL & PUBLIC HEALTH PREPAREDNESS FOR DISASTER & EMERGENCIES AND ACTION COLLABORATIVE ON DISASTER RESEARCH RESPONSE.*Sep 26*2018.	Screening titles and abstracts	No	Duplicate or incomplete information
111	Day, R.,*MEDICAL & PUBLIC HEALTH PREPAREDNESS FOR DISASTER & EMERGENCIES AND ACTION COLLABORATIVE ON DISASTER RESEARCH RESPONSE.*Sep 26*2018.	Screening titles and abstracts	No	Duplicate or incomplete information
112	De Vries, J.,*Establishing an MSc in Global Health Ethics at the University of Cape Town.*Apr 01*2022.	Screening titles and abstracts	No	Duplicate or incomplete information
113	De Vries, J.,*Establishing an MSc in Global Health Ethics at the University of Cape Town.*Apr 01*2022.	Screening titles and abstracts	No	Duplicate or incomplete information
114	Denecke, K.,*Potential of Large Language Models in Health Care: Delphi Study.*J Med Internet Res,*May 13*2024.* 26: p. e52399.	Screening titles and abstracts	No	Duplicate or incomplete information
115	Denecke, K.,*Potential of Large Language Models in Health Care: Delphi Study.*Journal of Medical Internet Research,*2024.* 26(1).	Screening titles and abstracts	No	Duplicate or incomplete information
116	Dergaa, I.,*From human writing to artificial intelligence generated text: examining the prospects and potential threats of ChatGPT in academic writing.*Biol Sport,*Apr*2023.* 40(2): p. 615-622.	Screening titles and abstracts	No	Duplicate or incomplete information
117	Downar, J.,*Using standardized family members to teach communication skills and ethical principles to critical care trainees.*Critical Care Medicine,*2012.* 40(6): p. 1814-1819.	Screening titles and abstracts	No	Duplicate or incomplete information
118	Downar, J.,*Using standardized family members to teach communication skills and ethical principles to critical care trainees.*Crit Care Med,*Jun*2012.* 40(6): p. 1814-9.	Screening titles and abstracts	No	Duplicate or incomplete information
119	Dziurka, M.,*Clinical Training during the COVID-19 Pandemic: Experiences of Nursing Students and Implications for Education.*International Journal of Environmental Research and Public Health,*2022.* 19(10).	Screening titles and abstracts	No	Duplicate or incomplete information
120	Dziurka, M.,*Clinical Training during the COVID-19 Pandemic: Experiences of Nursing Students and Implications for Education.*Int J Environ Res Public Health,*May 23*2022.* 19(10).	Screening titles and abstracts	No	Duplicate or incomplete information
121	Edalati, S.,*Can GPT-4 revolutionize otolaryngology? Navigating opportunities and ethical considerations.*Am J Otolaryngol,*Jul-Aug*2024.* 45(4): p. 104303.	Screening titles and abstracts	No	Duplicate or incomplete information
122	Ehlers, S.L.,*Accuracy of self-reported tobacco use status among hematopoietic SCT patients.*Bone Marrow Transplantation,*2014.* 49(7): p. 961-965.	Screening titles and abstracts	No	Duplicate or incomplete information
123	Ehlers, S.L.,*Accuracy of self-reported tobacco use status among hematopoietic SCT patients.*Bone Marrow Transplant,*Jul*2014.* 49(7): p. 961-5.	Screening titles and abstracts	No	Duplicate or incomplete information
124	Eichenberg, C.,*The Attitudes of Therapists and Physicians on the Use of Sex Robots in Sexual Therapy: Online Survey and Interview Study.*Journal of Medical Internet Research,*2019.* 21(8): p. e13853.	Screening titles and abstracts	No	Duplicate or incomplete information
125	Eichenberg, C.,*The Attitudes of Therapists and Physicians on the Use of Sex Robots in Sexual Therapy: Online Survey and Interview Study.*J Med Internet Res,*Aug 20*2019.* 21(8): p. e13853.	Screening titles and abstracts	No	Duplicate or incomplete information
126	Elkin, P.L.,*Buffalo Research Innovation in Genomic and Healthcare Technology Education (BRIGHT Education).*Jul 01*2017.	Screening titles and abstracts	No	Duplicate or incomplete information
127	Elkin, P.L.,*Buffalo Research Innovation in Genomic and Healthcare Technology Education (BRIGHT Education).*Jul 01*2017.	Screening titles and abstracts	No	Duplicate or incomplete information
128	Elkin, P.L.,*Buffalo Research Innovation in Genomic and Healthcare Technology Education (BRIGHT Education).*Jul 01*2017.	Screening titles and abstracts	No	Duplicate or incomplete information
129	Elkin, P.L.,*Buffalo Research Innovation in Genomic and Healthcare Technology Education (BRIGHT Education).*Jul 01*2017.	Screening titles and abstracts	No	Duplicate or incomplete information
130	Elkin, P.L.,*Buffalo Research Innovation in Genomic and Healthcare Technology Education (BRIGHT Education).*Jul 01*2017.	Screening titles and abstracts	No	Duplicate or incomplete information
131	Erdmann, A.,*Patients' and professionals' views related to ethical issues in precision medicine: a mixed research synthesis.*BMC medical ethics,*2021.* 22(1): p. 116.	Screening titles and abstracts	No	Duplicate or incomplete information
132	Erdmann, A.,*Patients' and professionals' views related to ethical issues in precision medicine: a mixed research synthesis.*BMC Med Ethics,*Aug 31*2021.* 22(1): p. 116.	Screening titles and abstracts	No	Duplicate or incomplete information
133	Esmaeilzadeh, P.,*Challenges and strategies for wide-scale artificial intelligence (AI) deployment in healthcare practices: A perspective for healthcare organizations.*Artificial Intelligence in Medicine,*2024.* 151.	Screening titles and abstracts	No	Duplicate or incomplete information
134	Esmaeilzadeh, P.,*Challenges and strategies for wide-scale artificial intelligence (AI) deployment in healthcare practices: A perspective for healthcare organizations.*Artif Intell Med,*May*2024.* 151: p. 102861.	Screening titles and abstracts	No	Duplicate or incomplete information
135	Farrow, E.,*An Immersive Experience in Medical Genomics.*Sep 01*2017.	Screening titles and abstracts	No	Duplicate or incomplete information
136	Farrow, E.,*An Immersive Experience in Medical Genomics.*Sep 01*2017.	Screening titles and abstracts	No	Duplicate or incomplete information
137	Farrow, E.,*An Immersive Experience in Medical Genomics.*Sep 01*2017.	Screening titles and abstracts	No	Duplicate or incomplete information
138	Farrow, E.,*An Immersive Experience in Medical Genomics.*Sep 01*2017.	Screening titles and abstracts	No	Duplicate or incomplete information
139	Fatima, A.,*ChatGPT in medicine: A cross-disciplinary systematic review of ChatGPT's (artificial intelligence) role in research, clinical practice, education, and patient interaction.*Medicine (United States),*2024.* 103(32): p. e39250.	Screening titles and abstracts	No	Duplicate or incomplete information
140	Fatima, A.,*ChatGPT in medicine: A cross-disciplinary systematic review of ChatGPT's (artificial intelligence) role in research, clinical practice, education, and patient interaction.*Medicine (Baltimore),*Aug 9*2024.* 103(32): p. e39250.	Screening titles and abstracts	No	Duplicate or incomplete information
141	Fatima, S.S.,*Authentic assessment in medical education: exploring AI integration and student-as-partners collaboration.*Postgraduate Medical Journal,*2024.	Screening titles and abstracts	No	Duplicate or incomplete information
142	Fatima, S.S.,*Authentic assessment in medical education: exploring AI integration and student-as-partners collaboration.*Postgrad Med J,*Jul 23*2024.	Screening titles and abstracts	No	Duplicate or incomplete information
143	Ferwerda, M.E.,*Pharmacogenetic educational needs and the role of pharmacogenetics in primary care: a focus group study with multiple perspectives.*Frontiers in Pharmacology,*2024.* 15.	Screening titles and abstracts	No	Duplicate or incomplete information
144	Ferwerda, M.E.,*Pharmacogenetic educational needs and the role of pharmacogenetics in primary care: a focus group study with multiple perspectives.*Front Pharmacol,*2024.* 15: p. 1404370.	Screening titles and abstracts	No	Duplicate or incomplete information
145	Feudtner, C.,*Pediatric palliative care and hospice care commitments, guidelines, and recommendations.*Pediatrics,*2013.* 132(5): p. 966-972.	Screening titles and abstracts	No	Duplicate or incomplete information
146	Fitzek, S.,*Shaping future practices: German-speaking medical and dental students' perceptions of artificial intelligence in healthcare.*BMC Med Educ,*Aug 6*2024.* 24(1): p. 844.	Screening titles and abstracts	No	Duplicate or incomplete information
147	Fitzek, S.,*Shaping future practices: German-speaking medical and dental students' perceptions of artificial intelligence in healthcare.*BMC medical education,*2024.* 24(1): p. 844.	Screening titles and abstracts	No	Duplicate or incomplete information
148	Flahault, A.,*Precision global health in the digital age.*Swiss Medical Weekly,*2017.* 147.	Screening titles and abstracts	No	Duplicate or incomplete information
149	Flahault, A.,*Precision global health in the digital age.*Swiss Med Wkly,*2017.* 147: p. w14423.	Screening titles and abstracts	No	Duplicate or incomplete information
150	Ford, D.W.,*Building Trust: Developing an Ethical Communication Framework for Navigating Artificial Intelligence Discussions and Addressing Potential Patient Concerns.*Blood,*2023.* 142: p. 7229.	Screening titles and abstracts	No	Duplicate or incomplete information
151	Franco D'Souza, R.,*Twelve tips for addressing ethical concerns in the implementation of artificial intelligence in medical education.*Medical education online,*2024.* 29(1): p. 2330250.	Screening titles and abstracts	No	Duplicate or incomplete information
152	Fuller Switzer, D.,*Ethics: Crisis Standards of Care Simulation.*Advanced emergency nursing journal,*2024.* 46(1): p. 71-81.	Screening titles and abstracts	No	Duplicate or incomplete information
153	Garcelon, N.,*Electronic health records for the diagnosis of rare diseases.*Kidney International,*2020.* 97(4): p. 676-686.	Screening titles and abstracts	No	Duplicate or incomplete information
154	Garcelon, N.,*Electronic health records for the diagnosis of rare diseases.*Kidney Int,*Apr*2020.* 97(4): p. 676-686.	Screening titles and abstracts	No	Duplicate or incomplete information
155	Geller, G.,*Beyond "compliance": The role of institutional culture in promoting research integrity.*Academic Medicine,*2010.* 85(8): p. 1296-1302.	Screening titles and abstracts	No	Duplicate or incomplete information
156	Goktas, P.,*Large Language and Vision Assistant in dermatology: a game changer or just hype?*Clinical and Experimental Dermatology,*2024.* 49(8): p. 783-792.	Screening titles and abstracts	No	Duplicate or incomplete information
157	Goktas, P.,*Large Language and Vision Assistant in dermatology: a game changer or just hype?*Clin Exp Dermatol,*Jul 19*2024.* 49(8): p. 783-792.	Screening titles and abstracts	No	Duplicate or incomplete information
158	Gordon, M.,*A scoping review of artificial intelligence in medical education: BEME Guide No. 84.*Medical Teacher,*2024.* 46(4): p. 446-470.	Screening titles and abstracts	No	Duplicate or incomplete information
159	Gordon, M.,*A scoping review of artificial intelligence in medical education: BEME Guide No. 84.*Med Teach,*Apr*2024.* 46(4): p. 446-470.	Screening titles and abstracts	No	Duplicate or incomplete information
160	Gurnani, B.,*Leveraging ChatGPT for ophthalmic education: A critical appraisal.*European Journal of Ophthalmology,*2024.* 34(2): p. 323-327.	Screening titles and abstracts	No	Duplicate or incomplete information
161	Gurnani, B.,*Leveraging ChatGPT for ophthalmic education: A critical appraisal.*Eur J Ophthalmol,*Mar*2024.* 34(2): p. 323-327.	Screening titles and abstracts	No	Duplicate or incomplete information
162	Gutiérrez-Cirlos, C.,*ChatGPT: opportunities and risks in the fields of medical care, teaching, and research.*Gaceta Medica De Mexico,*2023.* 159(5): p. 382-389.	Screening titles and abstracts	No	Duplicate or incomplete information
163	Gutiérrez-Cirlos, C.,*ChatGPT: opportunities and risks in the fields of medical care, teaching, and research.*Gac Med Mex,*2023.* 159(5): p. 372-379.	Screening titles and abstracts	No	Duplicate or incomplete information
164	Habib, M.M.,*Knowledge, attitudes, and perceptions of healthcare students and professionals on the use of artificial intelligence in healthcare.*Journal,*2024(Issue).	Screening titles and abstracts	No	Duplicate or incomplete information
165	Habib, M.M.,*Knowledge, attitudes, and perceptions of healthcare students and professionals on the use of artificial intelligence in healthcare in Pakistan.*PLOS Digit Health,*May*2024.* 3(5): p. e0000443.	Screening titles and abstracts	No	Duplicate or incomplete information
166	Haley, L.C.,*Attitudes on Artificial Intelligence use in Pediatric Care From Parents of Hospitalized Children.*Journal of Surgical Research,*2024.* 295: p. 158-167.	Screening titles and abstracts	No	Duplicate or incomplete information
167	Haley, L.C.,*Attitudes on Artificial Intelligence use in Pediatric Care From Parents of Hospitalized Children.*J Surg Res,*Mar*2024.* 295: p. 158-167.	Screening titles and abstracts	No	Duplicate or incomplete information
168	Heinemann, S.,*Only artificial intelligence can heal us?: Artificial intelligence in medicine as deus ex machina, grands recits nouveaux or supertool?*Urologe,*2019.* 58(9): p. 1007-1015.	Screening titles and abstracts	No	Duplicate or incomplete information
169	Heinemann, S.,*[Only artificial intelligence can heal us? : Artificial intelligence in medicine as deus ex machina, grands recits nouveaux or supertool?].*Urologe A,*Sep*2019.* 58(9): p. 1007-1015.	Screening titles and abstracts	No	Duplicate or incomplete information
170	Hensch, T.K.,*Admin Core.*Sep 05*2011.	Screening titles and abstracts	No	Duplicate or incomplete information
171	Hensch, T.K.,*Admin Core.*Sep 05*2011.	Screening titles and abstracts	No	Duplicate or incomplete information
172	Hirani, R.,*Artificial Intelligence and Healthcare: A Journey through History, Present Innovations, and Future Possibilities.*Life (Basel),*Apr 26*2024.* 14(5).	Screening titles and abstracts	No	Duplicate or incomplete information
173	Hommel, J.D.,*NRSA Training Core.*Aug 18*2015.	Screening titles and abstracts	No	Duplicate or incomplete information
174	Hommel, J.D.,*NRSA Training Core.*Aug 18*2015.	Screening titles and abstracts	No	Duplicate or incomplete information
175	Hommel, J.D.,*NRSA Training Core.*Aug 18*2015.	Screening titles and abstracts	No	Duplicate or incomplete information
176	Howrey, M.M.,*Health sciences library outreach to family caregivers: a call to service.*Journal of the Medical Library Association : JMLA,*2018.* 106(2): p. 251-258.	Screening titles and abstracts	No	Duplicate or incomplete information
177	Hsiai, T.K.P.P.Y.-C.T.,*UCLA and Caltech integrated Cardiovascular Medicine for Bioengineers (iCMB).*Jul 01*2020.	Screening titles and abstracts	No	Duplicate or incomplete information
178	Hsiai, T.K.P.P.Y.-C.T.,*UCLA and Caltech integrated Cardiovascular Medicine for Bioengineers (iCMB).*Jul 01*2020.	Screening titles and abstracts	No	Duplicate or incomplete information
179	Hsiai, T.K.P.P.Y.-C.T.,*UCLA and Caltech integrated Cardiovascular Medicine for Bioengineers (iCMB).*Jul 01*2020.	Screening titles and abstracts	No	Duplicate or incomplete information
180	Hsiai, T.K.P.P.Y.-C.T.,*UCLA and Caltech integrated Cardiovascular Medicine for Bioengineers (iCMB).*Jul 01*2020.	Screening titles and abstracts	No	Duplicate or incomplete information
181	Hu, Z.,*Tempering Expectations on the Medical Artificial Intelligence Revolution: The Medical Trainee Viewpoint.*JMIR Med Inform,*Aug 15*2022.* 10(8): p. e34304.	Screening titles and abstracts	No	Duplicate or incomplete information
182	Hui, L.,*Noninvasive Prenatal DNA Testing: The Vanguard of Genomic Medicine.*Journal,*2017.* 68(Issue): p. 459-472.	Screening titles and abstracts	No	Duplicate or incomplete information
183	Hui, L.,*Noninvasive Prenatal DNA Testing: The Vanguard of Genomic Medicine.*Annu Rev Med,*Jan 14*2017.* 68: p. 459-472.	Screening titles and abstracts	No	Duplicate or incomplete information
184	Incorvati, C.,*Effectiveness of physical therapy in addition to occlusal splint in myogenic temporomandibular disorders: Protocol of a randomised controlled trial.*BMJ Open,*2020.* 10(8).	Screening titles and abstracts	No	Duplicate or incomplete information
185	Incorvati, C.,*Effectiveness of physical therapy in addition to occlusal splint in myogenic temporomandibular disorders: protocol of a randomised controlled trial.*BMJ Open,*Aug 13*2020.* 10(8): p. e038438.	Screening titles and abstracts	No	Duplicate or incomplete information
186	Jackson, P.,*Artificial intelligence in medical education - perception among medical students.*BMC medical education,*2024.* 24(1): p. 804.	Screening titles and abstracts	No	Duplicate or incomplete information
187	Jackson, P.,*Artificial intelligence in medical education - perception among medical students.*BMC Med Educ,*Jul 27*2024.* 24(1): p. 804.	Screening titles and abstracts	No	Duplicate or incomplete information
188	Jian Kang; Mukherjee, B.M.S.Z.,*Transforming Analytical Learning in the Era of Big Data: A Summer Institute in Biostatistics and Data Science.*Jul 01*2022.	Screening titles and abstracts	No	Duplicate or incomplete information
189	Jian Kang; Mukherjee, B.M.S.Z.,*Transforming Analytical Learning in the Era of Big Data: A Summer Institute in Biostatistics and Data Science.*Jul 01*2022.	Screening titles and abstracts	No	Duplicate or incomplete information
190	Joda, T.,*Personalized workflows in reconstructive dentistry-current possibilities and future opportunities.*Clinical Oral Investigations,*2022.* 26(6): p. 4283-4290.	Screening titles and abstracts	No	Duplicate or incomplete information
191	Joda, T.,*Personalized workflows in reconstructive dentistry-current possibilities and future opportunities.*Clin Oral Investig,*Jun*2022.* 26(6): p. 4283-4290.	Screening titles and abstracts	No	Duplicate or incomplete information
192	Joshua Grill; Raman, R.,*Institute on Methods and Protocols for Advancement of Clinical Trials in ADRD (NIA/AA IMPACT-AD) Course.*Jun 01*2020.	Screening titles and abstracts	No	Duplicate or incomplete information
193	Joshua Grill; Raman, R.,*Institute on Methods and Protocols for Advancement of Clinical Trials in ADRD (NIA/AA IMPACT-AD) Course.*Jun 01*2020.	Screening titles and abstracts	No	Duplicate or incomplete information
194	Joshua Grill; Raman, R.,*Institute on Methods and Protocols for Advancement of Clinical Trials in ADRD (NIA/AA IMPACT-AD) Course.*Jun 01*2020.	Screening titles and abstracts	No	Duplicate or incomplete information
195	Joshua Grill; Raman, R.,*Institute on Methods and Protocols for Advancement of Clinical Trials in ADRD (NIA/AA IMPACT-AD) Course.*Jun 01*2020.	Screening titles and abstracts	No	Duplicate or incomplete information
196	Joshua Grill; Raman, R.,*NIA/AA for Institute on Methods and Protocols for Advancement of Clinical Trials in ADRD (NIA/AA IMPACT-AD Course).*Jun 01*2022.	Screening titles and abstracts	No	Duplicate or incomplete information
197	Joshua Grill; Raman, R.,*NIA/AA for Institute on Methods and Protocols for Advancement of Clinical Trials in ADRD (NIA/AA IMPACT-AD Course).*Jun 01*2022.	Screening titles and abstracts	No	Duplicate or incomplete information
198	Jotterand, F.,*Artificial Intelligence in Medicine: A Sword of Damocles?*J Med Syst,*Dec 11*2021.* 46(1): p. 9.	Screening titles and abstracts	No	Duplicate or incomplete information
199	Jotterand, F.,*Artificial Intelligence in Medicine: A Sword of Damocles?*Journal of Medical Systems,*2022.* 46(1).	Screening titles and abstracts	No	Duplicate or incomplete information
200	Kalidindi, S.,*Advancing radiology with GPT-4: Innovations in clinical applications, patient engagement, research, and learning.*European Journal of Radiology Open,*2024.* 13.	Screening titles and abstracts	No	Duplicate or incomplete information
201	Kämmer, J.E.,*Effects of interacting with a large language model compared with a human coach on the clinical diagnostic process and outcomes among fourth-year medical students: Study protocol for a prospective, randomised experiment using patient vignettes.*BMJ Open,*2024.* 14(7).	Screening titles and abstracts	No	Duplicate or incomplete information
202	Karaca, O.,*Medical artificial intelligence readiness scale for medical students (MAIRS-MS) - development, validity and reliability study.*BMC medical education,*2021.* 21(1): p. 112.	Screening titles and abstracts	No	Duplicate or incomplete information
203	Karaca, O.,*Medical artificial intelligence readiness scale for medical students (MAIRS-MS) - development, validity and reliability study.*BMC Med Educ,*Feb 18*2021.* 21(1): p. 112.	Screening titles and abstracts	No	Duplicate or incomplete information
204	Karakas, C.,*Leveraging ChatGPT in the Pediatric Neurology Clinic: Practical Considerations for Use to Improve Efficiency and Outcomes.*Pediatric Neurology,*2023.* 148: p. 157-163.	Screening titles and abstracts	No	Duplicate or incomplete information
205	Karakas, C.,*Leveraging ChatGPT in the Pediatric Neurology Clinic: Practical Considerations for Use to Improve Efficiency and Outcomes.*Pediatr Neurol,*Nov*2023.* 148: p. 157-163.	Screening titles and abstracts	No	Duplicate or incomplete information
206	Katznelson, G.,*The need for health AI ethics in medical school education.*Advances in health sciences education : theory and practice,*2021.* 26(4): p. 1447-1458.	Screening titles and abstracts	No	Duplicate or incomplete information
207	Katznelson, G.,*The need for health AI ethics in medical school education.*Adv Health Sci Educ Theory Pract,*Oct*2021.* 26(4): p. 1447-1458.	Screening titles and abstracts	No	Duplicate or incomplete information
208	Kearns, I.J.,*Strategies to Facilitate Clinical Judgement in Critical Care Education.*Journal,*2018.	Screening titles and abstracts	No	Duplicate or incomplete information
209	Kearns, I.J.,*Strategies to Facilitate Clinical Judgement in Critical Care Education.*Journal,*2018.	Screening titles and abstracts	No	Duplicate or incomplete information
210	Khoury, P.,*A Framework for Augmented Intelligence in Allergy and Immunology Practice and Research-A Work Group Report of the AAAAI Health Informatics, Technology, and Education Committee.*J Allergy Clin Immunol Pract,*May*2022.* 10(5): p. 1178-1188.	Screening titles and abstracts	No	Duplicate or incomplete information
211	Kim, S.,*An Open Medical Platform to Share Source Code and Various Pre-Trained Weights for Models to Use in Deep Learning Research.*Korean Journal of Radiology,*2021.* 22(12): p. 2073-2081.	Screening titles and abstracts	No	Duplicate or incomplete information
212	Kim, S.,*An Open Medical Platform to Share Source Code and Various Pre-Trained Weights for Models to Use in Deep Learning Research.*Korean J Radiol,*Dec*2021.* 22(12): p. 2073-2081.	Screening titles and abstracts	No	Duplicate or incomplete information
213	Kimberly, R.P.,*Center for Clinical and Translational Science.*May 06*2019.	Screening titles and abstracts	No	Duplicate or incomplete information
214	Kimberly, R.P.,*Center for Clinical and Translational Science.*May 06*2019.	Screening titles and abstracts	No	Duplicate or incomplete information
215	Kimberly, R.P.,*Center for Clinical and Translational Science.*May 06*2019.	Screening titles and abstracts	No	Duplicate or incomplete information
216	Kimberly, R.P.,*Center for Clinical and Translational Science.*May 06*2019.	Screening titles and abstracts	No	Duplicate or incomplete information
217	Kimberly, R.P.,*Center for Clinical and Translational Science.*May 06*2019.	Screening titles and abstracts	No	Duplicate or incomplete information
218	Kinkorová, J.,*Education for future biobankers - The state-of-the-art and outlook.*EPMA Journal,*2021.* 12(1): p. 15-25.	Screening titles and abstracts	No	Duplicate or incomplete information
219	Kinkorová, J.,*Education for future biobankers - The state-of-the-art and outlook.*Epma j,*Mar*2021.* 12(1): p. 15-25.	Screening titles and abstracts	No	Duplicate or incomplete information
220	Kinoshita, T.,*Artificial Intelligence in Surgery and Its Potential for Gastric Cancer.*Journal of Gastric Cancer,*2023.* 23(3): p. 400-409.	Screening titles and abstracts	No	Duplicate or incomplete information
221	Kinoshita, T.,*Artificial Intelligence in Surgery and Its Potential for Gastric Cancer.*J Gastric Cancer,*Jul*2023.* 23(3): p. 400-409.	Screening titles and abstracts	No	Duplicate or incomplete information
222	Kirkpatrick, J.N.,*Ethical Challenges in the Practice of Echocardiography: What Is Right and How Do We Do It?*Journal of the American Society of Echocardiography,*2019.* 32(2): p. 233-237.	Screening titles and abstracts	No	Duplicate or incomplete information
223	Kirkpatrick, J.N.,*Ethical Challenges in the Practice of Echocardiography: What Is Right and How Do We Do It?*J Am Soc Echocardiogr,*Feb*2019.* 32(2): p. 233-237.	Screening titles and abstracts	No	Duplicate or incomplete information
224	Kıyak, Y.S.,*Case-based MCQ generator: A custom ChatGPT based on published prompts in the literature for automatic item generation.*Medical Teacher,*2024.* 46(8): p. 1018-1020.	Screening titles and abstracts	No	Duplicate or incomplete information
225	Kıyak, Y.S.,*Case-based MCQ generator: A custom ChatGPT based on published prompts in the literature for automatic item generation.*Med Teach,*Aug*2024.* 46(8): p. 1018-1020.	Screening titles and abstracts	No	Duplicate or incomplete information
226	Klang, E.,*Evaluating the role of ChatGPT in gastroenterology: a comprehensive systematic review of applications, benefits, and limitations.*Therapeutic Advances in Gastroenterology,*2023.* 16.	Screening titles and abstracts	No	Duplicate or incomplete information
227	Klang, E.,*Evaluating the role of ChatGPT in gastroenterology: a comprehensive systematic review of applications, benefits, and limitations.*Therap Adv Gastroenterol,*2023.* 16: p. 17562848231218618.	Screening titles and abstracts	No	Duplicate or incomplete information
228	Knudsen, J.E.,*Clinical applications of artificial intelligence in robotic surgery.*Journal of Robotic Surgery,*2024.* 18(1).	Screening titles and abstracts	No	Duplicate or incomplete information
229	Knudsen, J.E.,*Clinical applications of artificial intelligence in robotic surgery.*J Robot Surg,*Mar 1*2024.* 18(1): p. 102.	Screening titles and abstracts	No	Duplicate or incomplete information
230	Kronk, R.A.M.R.M.,*Genomic Competencies for Nurses from Theory to Application: An Online Long Course.*May 15*2021.	Screening titles and abstracts	No	Duplicate or incomplete information
231	Kronk, R.A.M.R.M.,*Genomic Competencies for Nurses from Theory to Application: An Online Long Course.*May 15*2021.	Screening titles and abstracts	No	Duplicate or incomplete information
232	Kronk, R.A.M.R.M.,*Genomic Competencies for Nurses from Theory to Application: An Online Long Course.*May 15*2021.	Screening titles and abstracts	No	Duplicate or incomplete information
233	Kuhn, E.,*Ethik First - extracurricular support for medical students and young physicians facing moral dilemmas in hospital routine.*GMS journal for medical education,*2021.* 38(4): p. Doc74.	Screening titles and abstracts	No	Duplicate or incomplete information
234	Kulikowski, C.A.,*Donald A. B. Lindberg: Inspiring Leader and Visionary in Biomedicine, Healthcare, and Informatics.*Yearbook of medical informatics,*2020.* 29(1): p. 253-258.	Screening titles and abstracts	No	Duplicate or incomplete information
235	Kulikowski, C.A.,*50 Years of Achievements and Persistent Challenges for Biomedical and Health Informatics and John Mantas' Educational and Nursing Informatics Contributions.*Studies in health technology and informatics,*2022.* 300: p. 1-11.	Screening titles and abstracts	No	Duplicate or incomplete information
236	Kulzer, B.,*How do people with diabetes benefit from big data and artificial intelligence?*Diabetologe,*2021.* 17(8): p. 799-806.	Screening titles and abstracts	No	Duplicate or incomplete information
237	Kurnat-Thoma, E.,*Recent Advances in Systems and Network Medicine: Meeting Report from the First International Conference in Systems and Network Medicine.*Systems Medicine,*2020.* 3(1): p. 22-35.	Screening titles and abstracts	No	Duplicate or incomplete information
238	Law, S.,*ChatGPT/GPT-4 (large language models): Opportunities and challenges of perspective in bariatric healthcare professionals.*Obesity Reviews,*2024.* 25(7).	Screening titles and abstracts	No	Duplicate or incomplete information
239	Law, S.,*ChatGPT/GPT-4 (large language models): Opportunities and challenges of perspective in bariatric healthcare professionals.*Obes Rev,*Jul*2024.* 25(7): p. e13746.	Screening titles and abstracts	No	Duplicate or incomplete information
240	Lawson McLean, A.,*Constructing knowledge: the role of AI in medical learning.*J Am Med Inform Assoc,*Aug 1*2024.* 31(8): p. 1797-1798.	Screening titles and abstracts	No	Duplicate or incomplete information
241	Lee, H.,*The rise of ChatGPT: Exploring its potential in medical education.*Anatomical Sciences Education,*2024.* 17(5): p. 926-931.	Screening titles and abstracts	No	Duplicate or incomplete information
242	Lee, H.,*The rise of ChatGPT: Exploring its potential in medical education.*Anat Sci Educ,*Jul-Aug*2024.* 17(5): p. 926-931.	Screening titles and abstracts	No	Duplicate or incomplete information
243	Lee, S.,*Developing a moral compass: Themes from the Clinical Ethics Residency for Nurses' final essays.*Nursing Ethics,*2020.* 27(1): p. 28-39.	Screening titles and abstracts	No	Duplicate or incomplete information
244	Lee, S.,*Developing a moral compass: Themes from the Clinical Ethics Residency for Nurses' final essays.*Nurs Ethics,*Feb*2020.* 27(1): p. 28-39.	Screening titles and abstracts	No	Duplicate or incomplete information
245	Li, B.,*Comprehensive review of virtual assistants in vascular surgery.*Seminars in Vascular Surgery,*2024.* 37(3): p. 342-349.	Screening titles and abstracts	No	Duplicate or incomplete information
246	Li, W.,*Revolutionizing Neurosurgery with GPT-4: A Leap Forward or Ethical Conundrum?*Annals of Biomedical Engineering,*2023.* 51(10): p. 2105-2112.	Screening titles and abstracts	No	Duplicate or incomplete information
247	Lim, B.,*Using Generative Artificial Intelligence Tools in Cosmetic Surgery: A Study on Rhinoplasty, Facelifts, and Blepharoplasty Procedures.*Journal of Clinical Medicine,*2023.* 12(20).	Screening titles and abstracts	No	Duplicate or incomplete information
248	Lim, B.,*Using Generative Artificial Intelligence Tools in Cosmetic Surgery: A Study on Rhinoplasty, Facelifts, and Blepharoplasty Procedures.*J Clin Med,*Oct 14*2023.* 12(20).	Screening titles and abstracts	No	Duplicate or incomplete information
249	Liu, H.Y.,*Can ChatGPT be the Plastic Surgeon's New Digital Assistant? A Bibliometric Analysis and Scoping Review of ChatGPT in Plastic Surgery Literature.*Aesthetic Plastic Surgery,*2024.* 48(8): p. 1644-1652.	Screening titles and abstracts	No	Duplicate or incomplete information
250	Liu, H.Y.,*Can ChatGPT be the Plastic Surgeon's New Digital Assistant? A Bibliometric Analysis and Scoping Review of ChatGPT in Plastic Surgery Literature.*Aesthetic Plast Surg,*Apr*2024.* 48(8): p. 1644-1652.	Screening titles and abstracts	No	Duplicate or incomplete information
251	Lucas, H.C.,*A systematic review of large language models and their implications in medical education.*Med Educ,*Nov*2024.* 58(11): p. 1276-1285.	Screening titles and abstracts	No	Duplicate or incomplete information
252	Luxton, D.D.,*Recommendations for the ethical use and design of artificial intelligent care providers.*Artificial Intelligence in Medicine,*2014.* 62(1): p. 1-10.	Screening titles and abstracts	No	Duplicate or incomplete information
253	Luxton, D.D.,*Recommendations for the ethical use and design of artificial intelligent care providers.*Artif Intell Med,*Sep*2014.* 62(1): p. 1-10.	Screening titles and abstracts	No	Duplicate or incomplete information
254	Ma, M.,*The need for digital health education among next-generation health workers in China: a cross-sectional survey on digital health education.*BMC medical education,*2023.* 23(1): p. 541.	Screening titles and abstracts	No	Duplicate or incomplete information
255	Ma, M.,*The need for digital health education among next-generation health workers in China: a cross-sectional survey on digital health education.*BMC Med Educ,*Jul 31*2023.* 23(1): p. 541.	Screening titles and abstracts	No	Duplicate or incomplete information
256	Maccaro, A.,*Clearing the Fog: A Scoping Literature Review on the Ethical Issues Surrounding Artificial Intelligence-Based Medical Devices.*Journal of Personalized Medicine,*2024.* 14(5).	Screening titles and abstracts	No	Duplicate or incomplete information
257	Maccaro, A.,*Clearing the Fog: A Scoping Literature Review on the Ethical Issues Surrounding Artificial Intelligence-Based Medical Devices.*J Pers Med,*Apr 23*2024.* 14(5).	Screening titles and abstracts	No	Duplicate or incomplete information
258	Marlene, B.,*Center for Interdisciplinary Research in Health.*Jan 01*2020.	Screening titles and abstracts	No	Duplicate or incomplete information
259	Marlene, B.,*Center for Interdisciplinary Research in Health.*Jan 01*2020.	Screening titles and abstracts	No	Duplicate or incomplete information
260	Marsch, L.A.,*Technology-based Treatments for Substance Use Disorders.*Aug 15*2021.	Screening titles and abstracts	No	Duplicate or incomplete information
261	Marsch, L.A.,*Technology-based Treatments for Substance Use Disorders.*Aug 15*2021.	Screening titles and abstracts	No	Duplicate or incomplete information
262	Marsch, L.A.,*Technology-based Treatments for Substance Use Disorders.*Aug 15*2021.	Screening titles and abstracts	No	Duplicate or incomplete information
263	Martin, F.,*Evaluation of the impact of an enhanced recovery after surgery (ERAS) programme on the quality of recovery in patients undergoing a scheduled hysterectomy: a prospective single-centre before-after study protocol (RAACHYS study).*BMJ Open,*2022.* 12(4).	Screening titles and abstracts	No	Duplicate or incomplete information
264	Martin, F.,*Evaluation of the impact of an enhanced recovery after surgery (ERAS) programme on the quality of recovery in patients undergoing a scheduled hysterectomy: a prospective single-centre before-after study protocol (RAACHYS study).*BMJ Open,*Apr 7*2022.* 12(4): p. e055822.	Screening titles and abstracts	No	Duplicate or incomplete information
265	Masters, K.,*Ethical use of Artificial Intelligence in Health Professions Education: AMEE Guide No. 158.*Medical Teacher,*2023.* 45(6): p. 574-584.	Screening titles and abstracts	No	Duplicate or incomplete information
266	Masters, K.,*Ethical use of Artificial Intelligence in Health Professions Education: AMEE Guide No. 158.*Med Teach,*Jun*2023.* 45(6): p. 574-584.	Screening titles and abstracts	No	Duplicate or incomplete information
267	Masters, K.,*A checklist for reporting, reading and evaluating Artificial Intelligence Technology Enhanced Learning (AITEL) research in medical education.*Med Teach,*Sep*2024.* 46(9): p. 1175-1179.	Screening titles and abstracts	No	Duplicate or incomplete information
268	McBee, J.C.,*Interdisciplinary Inquiry via PanelGPT: Application to Explore Chatbot Application in Sports Rehabilitation.*Journal,*2023(Issue).	Screening titles and abstracts	No	Duplicate or incomplete information
269	McBee, J.C.,*Interdisciplinary Inquiry via PanelGPT: Application to Explore Chatbot Application in Sports Rehabilitation.*medRxiv,*Jul 27*2023.	Screening titles and abstracts	No	Duplicate or incomplete information
270	McCormack, Z.,*What works for whom, how and why in mental health education for undergraduate health profession students? A realist synthesis protocol.*BMJ Open,*2024.* 14(3).	Screening titles and abstracts	No	Duplicate or incomplete information
271	McCormack, Z.,*What works for whom, how and why in mental health education for undergraduate health profession students? A realist synthesis protocol.*BMJ Open,*Mar 11*2024.* 14(3): p. e078130.	Screening titles and abstracts	No	Duplicate or incomplete information
272	McGrath, S.P.,*A comparative evaluation of ChatGPT 3.5 and ChatGPT 4 in responses to selected genetics questions.*J Am Med Inform Assoc,*Oct 1*2024.* 31(10): p. 2271-2283.	Screening titles and abstracts	No	Duplicate or incomplete information
273	McLean, A.L.,*Constructing knowledge: the role of AI in medical learning.*Journal of the American Medical Informatics Association,*2024.* 31(8): p. 1797-1798.	Screening titles and abstracts	No	Duplicate or incomplete information
274	McLean, M.R.,*Combining Ethics Inquiry and Clinical Experience in a Premedical Health Care Ethics Internship.*Academic medicine : journal of the Association of American Medical Colleges,*2022.* 97(1): p. 78-83.	Screening titles and abstracts	No	Duplicate or incomplete information
275	McLean, M.R.,*Combining Ethics Inquiry and Clinical Experience in a Premedical Health Care Ethics Internship.*Acad Med,*Jan 1*2022.* 97(1): p. 78-83.	Screening titles and abstracts	No	Duplicate or incomplete information
276	Meng, X.,*The application of large language models in medicine: A scoping review.*Iscience,*May 17*2024.* 27(5): p. 109713.	Screening titles and abstracts	No	Duplicate or incomplete information
277	Meparishvili, K.,*Evaluating Health Care Professionals' Readiness for e-Health Adoption in the Context of the COVID-19 Pandemic: A Georgian Perspective.*Telemedicine journal and e-health : the official journal of the American Telemedicine Association,*2024.* 30(5): p. 1479-1483.	Screening titles and abstracts	No	Duplicate or incomplete information
278	Meparishvili, K.,*Evaluating Health Care Professionals' Readiness for e-Health Adoption in the Context of the COVID-19 Pandemic: A Georgian Perspective.*Telemed J E Health,*May*2024.* 30(5): p. 1479-1483.	Screening titles and abstracts	No	Duplicate or incomplete information
279	Merchant, R.,*Mentoring and Patient Oriented Research in Cardiovascular Health and Digital Data Science.*Jul 01*2021.	Screening titles and abstracts	No	Duplicate or incomplete information
280	Merchant, R.,*Mentoring and Patient Oriented Research in Cardiovascular Health and Digital Data Science.*Jul 01*2021.	Screening titles and abstracts	No	Duplicate or incomplete information
281	Merchant, R.,*Mentoring and Patient Oriented Research in Cardiovascular Health and Digital Data Science.*Jul 01*2021.	Screening titles and abstracts	No	Duplicate or incomplete information
282	Meşe, İ.,*Educating the next generation of radiologists: a comparative report of ChatGPT and e-learning resources.*Diagnostic and Interventional Radiology,*2024.* 30(3): p. 163-174.	Screening titles and abstracts	No	Duplicate or incomplete information
283	Meşe, İ.,*Educating the next generation of radiologists: a comparative report of ChatGPT and e-learning resources.*Diagn Interv Radiol,*May 13*2024.* 30(3): p. 163-174.	Screening titles and abstracts	No	Duplicate or incomplete information
284	Meskó, B.,*Will artificial intelligence solve the human resource crisis in healthcare?*BMC health services research,*2018.* 18(1): p. 545.	Screening titles and abstracts	No	Duplicate or incomplete information
285	Meskó, B.,*Will artificial intelligence solve the human resource crisis in healthcare?*BMC Health Serv Res,*Jul 13*2018.* 18(1): p. 545.	Screening titles and abstracts	No	Duplicate or incomplete information
286	Miao, J.,*Innovating Personalized Nephrology Care: Exploring the Potential Utilization of ChatGPT.*Journal of Personalized Medicine,*2023.* 13(12).	Screening titles and abstracts	No	Duplicate or incomplete information
287	Miao, J.,*Innovating Personalized Nephrology Care: Exploring the Potential Utilization of ChatGPT.*J Pers Med,*Dec 4*2023.* 13(12).	Screening titles and abstracts	No	Duplicate or incomplete information
288	Mohammad, B.,*The Pros and Cons of Using ChatGPT in Medical Education: A Scoping Review.*Studies in health technology and informatics,*2023.* 305: p. 644-647.	Screening titles and abstracts	No	Duplicate or incomplete information
289	Moore, J.H.,*Admin-Core.*Sep 30*2021.	Screening titles and abstracts	No	Duplicate or incomplete information
290	Moore, J.H.,*Admin-Core.*Sep 30*2021.	Screening titles and abstracts	No	Duplicate or incomplete information
291	Moore, J.H.,*Admin-Core.*Sep 30*2021.	Screening titles and abstracts	No	Duplicate or incomplete information
292	Morya, V.K.,*Application of ChatGPT for Orthopedic Surgeries and Patient Care.*CiOS Clinics in Orthopedic Surgery,*2024.* 16(3): p. 347-356.	Screening titles and abstracts	No	Duplicate or incomplete information
293	Morya, V.K.,*Application of ChatGPT for Orthopedic Surgeries and Patient Care.*Clin Orthop Surg,*Jun*2024.* 16(3): p. 347-356.	Screening titles and abstracts	No	Duplicate or incomplete information
294	Naseem, U.,*Advancing Accuracy in Multimodal Medical Tasks Through Bootstrapped Language-Image Pretraining (BioMedBLIP): Performance Evaluation Study.*JMIR Med Inform,*Aug 5*2024.* 12: p. e56627.	Screening titles and abstracts	No	Duplicate or incomplete information
295	Ng, J.Y.,*Open science practices in traditional, complementary, and integrative medicine research: A path to enhanced transparency and collaboration.*Integrative Medicine Research,*2024.* 13(2).	Screening titles and abstracts	No	Duplicate or incomplete information
296	Ng, J.Y.,*Open science practices in traditional, complementary, and integrative medicine research: A path to enhanced transparency and collaboration.*Integr Med Res,*Jun*2024.* 13(2): p. 101047.	Screening titles and abstracts	No	Duplicate or incomplete information
297	Nobis, H.G.,*Medical education and communication in primary pain treatment: Clinical relevance and pedagogic challenge.*Schmerz,*2013.* 27(3): p. 317-324.	Screening titles and abstracts	No	Duplicate or incomplete information
298	Nobis, H.G.,*[Medical education and communication in primary pain treatment: clinical relevance and pedagogic challenge].*Schmerz,*Jun*2013.* 27(3): p. 317-24.	Screening titles and abstracts	No	Duplicate or incomplete information
299	Nortje, N.,*Evolving Landscape of Ethics in Oncology: A Journey Through the Past, Present, and Future.*American Society of Clinical Oncology Educational Book,*2024.* 44(3).	Screening titles and abstracts	No	Duplicate or incomplete information
300	Nortje, N.,*Evolving Landscape of Ethics in Oncology: A Journey Through the Past, Present, and Future.*American Society of Clinical Oncology Educational Book,*2024.* 44(3).	Screening titles and abstracts	No	Duplicate or incomplete information
301	Obertová, Z.,*Postmortem imaging of perimortem skeletal trauma.*Forensic Science International,*2019.* 302.	Screening titles and abstracts	No	Duplicate or incomplete information
302	Obertová, Z.,*Postmortem imaging of perimortem skeletal trauma.*Forensic Sci Int,*Sep*2019.* 302: p. 109921.	Screening titles and abstracts	No	Duplicate or incomplete information
303	Oliva, A.,*Management of Medico-Legal Risks in Digital Health Era: A Scoping Review.*Frontiers in Medicine,*2021.* 8.	Screening titles and abstracts	No	Duplicate or incomplete information
304	Oliva, A.,*Management of Medico-Legal Risks in Digital Health Era: A Scoping Review.*Front Med (Lausanne),*2021.* 8: p. 821756.	Screening titles and abstracts	No	Duplicate or incomplete information
305	Orlando M Gutierrez; Kimberly, R.P.,*Center for Clinical and Translational Science.*May 06*2019.	Screening titles and abstracts	No	Duplicate or incomplete information
306	Orlando M Gutierrez; Kimberly, R.P.,*Center for Clinical and Translational Science.*May 06*2019.	Screening titles and abstracts	No	Duplicate or incomplete information
307	Ossa, L.A.,*A smarter perspective: Learning with and from AI-cases.*Artificial Intelligence in Medicine,*2023.* 135.	Screening titles and abstracts	No	Duplicate or incomplete information
308	Ossa, L.A.,*A smarter perspective: Learning with and from AI-cases.*Artif Intell Med,*Jan*2023.* 135: p. 102458.	Screening titles and abstracts	No	Duplicate or incomplete information
309	Oyedunni Sola Arulogun; Akinyemi, R.O.,*African Neurobiobank for Precision Stroke Medicine - (ELSI) Project.*Sep 21*2018.	Screening titles and abstracts	No	Duplicate or incomplete information
310	Oyedunni Sola Arulogun; Akinyemi, R.O.,*African Neurobiobank for Precision Stroke Medicine - (ELSI) Project.*Sep 21*2018.	Screening titles and abstracts	No	Duplicate or incomplete information
311	Oyedunni Sola Arulogun; Akinyemi, R.O.,*African Neurobiobank for Precision Stroke Medicine - (ELSI) Project.*Sep 21*2018.	Screening titles and abstracts	No	Duplicate or incomplete information
312	Paladugu, P.S.,*Generative Adversarial Networks in Medicine: Important Considerations for this Emerging Innovation in Artificial Intelligence.*Annals of Biomedical Engineering,*2023.* 51(10): p. 2130-2142.	Screening titles and abstracts	No	Duplicate or incomplete information
313	Paladugu, P.S.,*Generative Adversarial Networks in Medicine: Important Considerations for this Emerging Innovation in Artificial Intelligence.*Ann Biomed Eng,*Oct*2023.* 51(10): p. 2130-2142.	Screening titles and abstracts	No	Duplicate or incomplete information
314	Pantanowitz, J.,*Synthetic Data and its Utility in Pathology and Laboratory Medicine.*Laboratory Investigation,*2024.* 104(8).	Screening titles and abstracts	No	Duplicate or incomplete information
315	Pantanowitz, J.,*Synthetic Data and Its Utility in Pathology and Laboratory Medicine.*Lab Invest,*Aug*2024.* 104(8): p. 102095.	Screening titles and abstracts	No	Duplicate or incomplete information
316	Panthier, C.,*Success of ChatGPT, an AI language model, in taking the French language version of the European Board of Ophthalmology examination: A novel approach to medical knowledge assessment.*Journal francais d'ophtalmologie,*2023.* 46(7): p. 706-711.	Screening titles and abstracts	No	Duplicate or incomplete information
317	Panthier, C.,*Success of ChatGPT, an AI language model, in taking the French language version of the European Board of Ophthalmology examination: A novel approach to medical knowledge assessment.*J Fr Ophtalmol,*Sep*2023.* 46(7): p. 706-711.	Screening titles and abstracts	No	Duplicate or incomplete information
318	Patel, N.C.,*How might the rapid development of artificial intelligence affect the delivery of UK Defence healthcare?*BMJ Military Health,*2024.	Screening titles and abstracts	No	Duplicate or incomplete information
319	Patel, N.C.,*How might the rapid development of artificial intelligence affect the delivery of UK Defence healthcare?*BMJ Mil Health,*Apr 27*2024.	Screening titles and abstracts	No	Duplicate or incomplete information
320	Pattilachan, T.M.,*Diagnosis to dissection: AI’s role in early detection and surgical intervention for gastric cancer.*Journal of Robotic Surgery,*2024.* 18(1).	Screening titles and abstracts	No	Duplicate or incomplete information
321	Pattilachan, T.M.,*Diagnosis to dissection: AI's role in early detection and surgical intervention for gastric cancer.*J Robot Surg,*Jun 20*2024.* 18(1): p. 259.	Screening titles and abstracts	No	Duplicate or incomplete information
322	Pecqueux, M.,*The use and future perspective of Artificial Intelligence-A survey among German surgeons.*Frontiers in Public Health,*2022.* 10: p. 982335.	Screening titles and abstracts	No	Duplicate or incomplete information
323	Predel, C.,*Ethical Challenges With Smartwatch-Based Screening for Atrial Fibrillation: Putting Users at Risk for Marketing Purposes?*Front Cardiovasc Med,*2020.* 7: p. 615927.	Screening titles and abstracts	No	Duplicate or incomplete information
324	Predel, C.,*Ethical Challenges With Smartwatch-Based Screening for Atrial Fibrillation: Putting Users at Risk for Marketing Purposes?*Frontiers in Cardiovascular Medicine,*2021.* 7.	Screening titles and abstracts	No	Duplicate or incomplete information
325	Preiksaitis, C.,*The Role of Large Language Models in Transforming Emergency Medicine: Scoping Review.*JMIR Med Inform,*May 10*2024.* 12: p. e53787.	Screening titles and abstracts	No	Duplicate or incomplete information
326	Puladi, B.,*The impact and opportunities of large language models like ChatGPT in oral and maxillofacial surgery: a narrative review.*International Journal of Oral and Maxillofacial Surgery,*2024.* 53(1): p. 78-88.	Screening titles and abstracts	No	Duplicate or incomplete information
327	Puladi, B.,*The impact and opportunities of large language models like ChatGPT in oral and maxillofacial surgery: a narrative review.*Int J Oral Maxillofac Surg,*Jan*2024.* 53(1): p. 78-88.	Screening titles and abstracts	No	Duplicate or incomplete information
328	Rao, R.R.,*Educational Toolkit for Bioengineering Design, Entrepreneurship and Service Learning.*Aug 17*2020.	Screening titles and abstracts	No	Duplicate or incomplete information
329	Rao, R.R.,*Educational Toolkit for Bioengineering Design, Entrepreneurship and Service Learning.*Aug 17*2020.	Screening titles and abstracts	No	Duplicate or incomplete information
330	Rao, R.R.,*Educational Toolkit for Bioengineering Design, Entrepreneurship and Service Learning.*Aug 17*2020.	Screening titles and abstracts	No	Duplicate or incomplete information
331	Rao, R.R.,*Educational Toolkit for Bioengineering Design, Entrepreneurship and Service Learning.*Aug 17*2020.	Screening titles and abstracts	No	Duplicate or incomplete information
332	Robeva, R.S.,*Changing the Nature of Quantitative Biology Education: Data Science as a Driver.*Bulletin of Mathematical Biology,*2020.* 82(10): p. 127.	Screening titles and abstracts	No	Duplicate or incomplete information
333	Robeva, R.S.,*Changing the Nature of Quantitative Biology Education: Data Science as a Driver.*Bull Math Biol,*Sep 19*2020.* 82(10): p. 127.	Screening titles and abstracts	No	Duplicate or incomplete information
334	Robinson, C.L.,*Reviewing the Potential Role of Artificial Intelligence in Delivering Personalized and Interactive Pain Medicine Education for Chronic Pain Patients.*J Pain Res,*2024.* 17: p. 923-929.	Screening titles and abstracts	No	Duplicate or incomplete information
335	Rodriguez Peñaranda, N.,*Artificial Intelligence in Surgical Training for Kidney Cancer: A Systematic Review of the Literature.*Diagnostics,*2023.* 13(19).	Screening titles and abstracts	No	Duplicate or incomplete information
336	Rodriguez Peñaranda, N.,*Artificial Intelligence in Surgical Training for Kidney Cancer: A Systematic Review of the Literature.*Diagnostics (Basel),*Sep 27*2023.* 13(19).	Screening titles and abstracts	No	Duplicate or incomplete information
337	Roganović, J.,*Responsible Use of Artificial Intelligence in Dentistry: Survey on Dentists' and Final-Year Undergraduates' Perspectives.*Healthcare (Basel),*May 19*2023.* 11(10).	Screening titles and abstracts	No	Duplicate or incomplete information
338	Roldan-Vasquez, E.,*Reliability of artificial intelligence chatbot responses to frequently asked questions in breast surgical oncology.*Journal of Surgical Oncology,*2024.* 130(2): p. 188-203.	Screening titles and abstracts	No	Duplicate or incomplete information
339	Roldan-Vasquez, E.,*Reliability of artificial intelligence chatbot responses to frequently asked questions in breast surgical oncology.*J Surg Oncol,*Aug*2024.* 130(2): p. 188-203.	Screening titles and abstracts	No	Duplicate or incomplete information
340	Rudes, D.,*Research Education Core.*Jun 15*2019.	Screening titles and abstracts	No	Duplicate or incomplete information
341	Rudes, D.,*Research Education Core.*Jun 15*2019.	Screening titles and abstracts	No	Duplicate or incomplete information
342	Rudes, D.,*Research Education Core.*Jun 15*2019.	Screening titles and abstracts	No	Duplicate or incomplete information
343	Sahin, E.,*Are medical oncologists ready for the artificial intelligence revolution? Evaluation of the opinions, knowledge, and experiences of medical oncologists about artificial intelligence technologies.*Medical Oncology,*2023.* 40(11).	Screening titles and abstracts	No	Duplicate or incomplete information
344	Sahin, E.,*Are medical oncologists ready for the artificial intelligence revolution? Evaluation of the opinions, knowledge, and experiences of medical oncologists about artificial intelligence technologies.*Med Oncol,*Oct 9*2023.* 40(11): p. 327.	Screening titles and abstracts	No	Duplicate or incomplete information
345	Sallam, M.,*The Utility of ChatGPT as an Example of Large Language Models in Healthcare Education, Research and Practice: Systematic Review on the Future Perspectives and Potential Limitations.*Preprints,*Feb 21*2023.	Screening titles and abstracts	No	Duplicate or incomplete information
346	Sallam, M.,*The Utility of ChatGPT as an Example of Large Language Models in Healthcare Education, Research and Practice: Systematic Review on the Future Perspectives and Potential Limitations.*medRxiv,*Feb 21*2023.	Screening titles and abstracts	No	Duplicate or incomplete information
347	Sallam, M.,*ChatGPT Utility in Healthcare Education, Research, and Practice: Systematic Review on the Promising Perspectives and Valid Concerns.*Healthcare (Basel),*Mar 19*2023.* 11(6).	Screening titles and abstracts	No	Duplicate or incomplete information
348	Santangelo, S.L.,*Biostatistics, Epidemiology, and Research Design Core.*Jul 03*2017.	Screening titles and abstracts	No	Duplicate or incomplete information
349	Santangelo, S.L.,*Biostatistics, Epidemiology, and Research Design Core.*Jul 03*2017.	Screening titles and abstracts	No	Duplicate or incomplete information
350	Senbekov, M.,*The recent progress and applications of digital technologies in healthcare: A review.*International Journal of Telemedicine and Applications,*2020.* 2020.	Screening titles and abstracts	No	Duplicate or incomplete information
351	Senft, E.,*Teaching robots social autonomy from in situ human guidance.*Science Robotics,*2019.* 4(35).	Screening titles and abstracts	No	Duplicate or incomplete information
352	Senft, E.,*Teaching robots social autonomy from in situ human guidance.*Sci Robot,*Oct 23*2019.* 4(35).	Screening titles and abstracts	No	Duplicate or incomplete information
353	Shead, D.A.,*Curricular and pedagogical aspects of gross anatomy education for undergraduate physiotherapy students: A scoping review.*JBI Evidence Synthesis,*2020.* 18(5): p. 893-951.	Screening titles and abstracts	No	Duplicate or incomplete information
354	Shih, B.H.,*Advancements in Artificial Intelligence in Emergency Medicine in Taiwan: A Narrative Review.*Journal of Acute Medicine,*2024.* 14(1): p. 9-19.	Screening titles and abstracts	No	Duplicate or incomplete information
355	Solano, C.,*ChatGPT in Urology: Bridging Knowledge and Practice for Tomorrow’s Healthcare, a Comprehensive Review.*Journal of Endourology,*2024.* 38(8): p. 763-777.	Screening titles and abstracts	No	Duplicate or incomplete information
356	Solano, C.,*ChatGPT in Urology: Bridging Knowledge and Practice for Tomorrow's Healthcare, a Comprehensive Review.*J Endourol,*Aug*2024.* 38(8): p. 763-777.	Screening titles and abstracts	No	Duplicate or incomplete information
357	Soll, R.F.,*The future of Cochrane Neonatal.*Early Hum Dev,*Nov*2020.* 150: p. 105191.	Screening titles and abstracts	No	Duplicate or incomplete information
358	Solomonides, A.E.,*Defining AMIA's artificial intelligence principles.*Journal of the American Medical Informatics Association,*2022.* 29(4): p. 585-591.	Screening titles and abstracts	No	Duplicate or incomplete information
359	Solomonides, A.E.,*Defining AMIA's artificial intelligence principles.*J Am Med Inform Assoc,*Mar 15*2022.* 29(4): p. 585-591.	Screening titles and abstracts	No	Duplicate or incomplete information
360	Souza, S.,*Applications of artificial intelligence in facial plastic and reconstructive surgery: a systematic review.*Current Opinion in Otolaryngology and Head and Neck Surgery,*2024.* 32(4): p. 222-233.	Screening titles and abstracts	No	Duplicate or incomplete information
361	Souza, S.,*Applications of artificial intelligence in facial plastic and reconstructive surgery: a systematic review.*Curr Opin Otolaryngol Head Neck Surg,*Aug 1*2024.* 32(4): p. 222-233.	Screening titles and abstracts	No	Duplicate or incomplete information
362	Spampinato, C.,*"Safe Harbor" Forum: Professionalism Reflection Sessions for First Year Medical Students in the Gross Anatomy Course.*Faseb Journal,*Apr*2013.* 27.	Screening titles and abstracts	No	Duplicate or incomplete information
363	Spampinato, C.,*"Safe Harbor" Forum: Professionalism Reflection Sessions for First Year Medical Students in the Gross Anatomy Course.*Faseb Journal,*Apr*2013.* 27.	Screening titles and abstracts	No	Duplicate or incomplete information
364	Spencer, S.P.,*Meeting the challenge of teaching bioethics: a successful residency curricula utilizing Team-Based Learning.*Annals of Medicine,*2022.* 54(1): p. 359-368.	Screening titles and abstracts	No	Duplicate or incomplete information
365	St John, A.,*The Role of Artificial Intelligence in Surgery: What do General Surgery Residents Think?*American Surgeon,*2024.* 90(4): p. 541-549.	Screening titles and abstracts	No	Duplicate or incomplete information
366	St John, A.,*The Role of Artificial Intelligence in Surgery: What do General Surgery Residents Think?*Am Surg,*Apr*2024.* 90(4): p. 541-549.	Screening titles and abstracts	No	Duplicate or incomplete information
367	Stengel, F.C.,*Can AI pass the written European Board Examination in Neurological Surgery? - Ethical and practical issues.*Brain and Spine,*2024.* 4.	Screening titles and abstracts	No	Duplicate or incomplete information
368	Stogiannos, N.,*Black box no more: a scoping review of AI governance frameworks to guide procurement and adoption of AI in medical imaging and radiotherapy in the UK.*British Journal of Radiology,*2023.* 96(1152).	Screening titles and abstracts	No	Duplicate or incomplete information
369	Stogiannos, N.,*Black box no more: a scoping review of AI governance frameworks to guide procurement and adoption of AI in medical imaging and radiotherapy in the UK.*Br J Radiol,*Dec*2023.* 96(1152): p. 20221157.	Screening titles and abstracts	No	Duplicate or incomplete information
370	Sun, L.,*Artificial intelligence for healthcare and medical education: a systematic review.*Am J Transl Res,*2023.* 15(7): p. 4820-4828.	Screening titles and abstracts	No	Duplicate or incomplete information
371	Tanner, S.,*Clinical everyday ethics-support in handling moral distress?: Evaluation of an ethical decision-making model for interprofessional clinical teams.*Medizinische Klinik - Intensivmedizin und Notfallmedizin,*2014.* 109(5): p. 354-363.	Screening titles and abstracts	No	Duplicate or incomplete information
372	Tanner, S.,*[Clinical everyday ethics-support in handling moral distress? : Evaluation of an ethical decision-making model for interprofessional clinical teams].*Med Klin Intensivmed Notfmed,*Jun*2014.* 109(5): p. 354-63.	Screening titles and abstracts	No	Duplicate or incomplete information
373	Tejani, A.S.,*Artificial Intelligence and Radiology Education.*Radiology: Artificial Intelligence,*2023.* 5(1).	Screening titles and abstracts	No	Duplicate or incomplete information
374	Thirunavukarasu, A.J.,*Democratizing Artificial Intelligence Imaging Analysis With Automated Machine Learning: Tutorial.*Journal of Medical Internet Research,*2023.* 25(1).	Screening titles and abstracts	No	Duplicate or incomplete information
375	Thirunavukarasu, A.J.,*Democratizing Artificial Intelligence Imaging Analysis With Automated Machine Learning: Tutorial.*J Med Internet Res,*Oct 12*2023.* 25: p. e49949.	Screening titles and abstracts	No	Duplicate or incomplete information
376	Tjardes, T.,*[Artificial intelligence in orthopedics and trauma surgery].*Chirurg,*Mar*2020.* 91(3): p. 201-205.	Screening titles and abstracts	No	Duplicate or incomplete information
377	Turner, L.,*Demystifying AI: Current State and Future Role in Medical Education Assessment.*Acad Med,*Apr 1*2024.* 99(4S Suppl 1): p. S42-s47.	Screening titles and abstracts	No	Duplicate or incomplete information
378	Tynan, P.,*The integration and implications of artificial intelligence in forensic science.*Forensic Sci Med Pathol,*Sep*2024.* 20(3): p. 1103-1105.	Screening titles and abstracts	No	Duplicate or incomplete information
379	Unger, J.P.,*A plea to merge clinical and public health practices: reasons and consequences.*BMC health services research,*2020.* 20: p. 1068.	Screening titles and abstracts	No	Duplicate or incomplete information
380	Unger, J.P.,*A plea to merge clinical and public health practices: reasons and consequences.*BMC Health Serv Res,*Dec 9*2020.* 20(Suppl 2): p. 1068.	Screening titles and abstracts	No	Duplicate or incomplete information
381	Vallée, A.,*Challenges and directions for digital twin implementation in otorhinolaryngology.*European Archives of Oto-Rhino-Laryngology,*2024.	Screening titles and abstracts	No	Duplicate or incomplete information
382	Vallée, A.,*Challenges and directions for digital twin implementation in otorhinolaryngology.*Eur Arch Otorhinolaryngol,*Nov*2024.* 281(11): p. 6155-6159.	Screening titles and abstracts	No	Duplicate or incomplete information
383	van der Niet, A.G.,*Where medical education meets artificial intelligence: 'Does technology care?'.*Medical Education,*2021.* 55(1): p. 30-36.	Screening titles and abstracts	No	Duplicate or incomplete information
384	Varas, J.,*Innovations in surgical training: exploring the role of artificial intelligence and large language models (LLM).*Revista do Colegio Brasileiro de Cirurgioes,*2023.* 50.	Screening titles and abstracts	No	Duplicate or incomplete information
385	Varas, J.,*Innovations in surgical training: exploring the role of artificial intelligence and large language models (LLM).*Revista do Colegio Brasileiro de Cirurgioes,*2023.* 50.	Screening titles and abstracts	No	Duplicate or incomplete information
386	Waisberg, E.,*GPT-4: a new era of artificial intelligence in medicine.*Irish Journal of Medical Science,*2023.* 192(6): p. 3197-3200.	Screening titles and abstracts	No	Duplicate or incomplete information
387	Waisberg, E.,*GPT-4: a new era of artificial intelligence in medicine.*Ir J Med Sci,*Dec*2023.* 192(6): p. 3197-3200.	Screening titles and abstracts	No	Duplicate or incomplete information
388	Waisberg, E.,*Concerns with OpenAI’s Sora in Medicine.*Annals of Biomedical Engineering,*2024.* 52(8): p. 1932-1934.	Screening titles and abstracts	No	Duplicate or incomplete information
389	Waisberg, E.,*Concerns with OpenAI's Sora in Medicine.*Ann Biomed Eng,*Aug*2024.* 52(8): p. 1932-1934.	Screening titles and abstracts	No	Duplicate or incomplete information
390	Wakelin, C.,*A review of recent treatments for adults living with attention-deficit/hyperactivity disorder.*South African Journal of Psychiatry,*2023.* 29.	Screening titles and abstracts	No	Duplicate or incomplete information
391	Wakelin, C.,*A review of recent treatments for adults living with attention-deficit/hyperactivity disorder.*S Afr J Psychiatr,*2023.* 29: p. 2152.	Screening titles and abstracts	No	Duplicate or incomplete information
392	Waller, J.,*Applications and challenges of artificial intelligence in diagnostic and interventional radiology.*Polish Journal of Radiology,*2022.* 87(1): p. e113-e117.	Screening titles and abstracts	No	Duplicate or incomplete information
393	Wang, H.,*Performance and exploration of ChatGPT in medical examination, records and education in Chinese: Pave the way for medical AI.*International Journal of Medical Informatics,*2023.* 177.	Screening titles and abstracts	No	Duplicate or incomplete information
394	Wang, H.,*Performance and exploration of ChatGPT in medical examination, records and education in Chinese: Pave the way for medical AI.*Int J Med Inform,*Sep*2023.* 177: p. 105173.	Screening titles and abstracts	No	Duplicate or incomplete information
395	Wang, X.,*Potential and limitations of ChatGPT and generative artificial intelligence in medical safety education.*World Journal of Clinical Cases,*2023.* 11(32): p. 7935-7939.	Screening titles and abstracts	No	Duplicate or incomplete information
396	Wang, X.,*Potential and limitations of ChatGPT and generative artificial intelligence in medical safety education.*World J Clin Cases,*Nov 16*2023.* 11(32): p. 7935-7939.	Screening titles and abstracts	No	Duplicate or incomplete information
397	Wartman, S.A.,*The Empirical Challenge of 21st-Century Medical Education.*Academic medicine : journal of the Association of American Medical Colleges,*2019.* 94(10): p. 1412-1415.	Screening titles and abstracts	No	Duplicate or incomplete information
398	Wartman, S.A.,*The Empirical Challenge of 21st-Century Medical Education.*Acad Med,*Oct*2019.* 94(10): p. 1412-1415.	Screening titles and abstracts	No	Duplicate or incomplete information
399	Weidener, L.,*Teaching AI Ethics in Medical Education: A Scoping Review of Current Literature and Practices.*Perspectives on Medical Education,*2023.* 12(1): p. 399-410.	Screening titles and abstracts	No	Duplicate or incomplete information
400	Weidener, L.,*Teaching AI Ethics in Medical Education: A Scoping Review of Current Literature and Practices.*Perspect Med Educ,*2023.* 12(1): p. 399-410.	Screening titles and abstracts	No	Duplicate or incomplete information
401	Wirtalla, C.,*The Predictive Performance of General Surgery Milestones on Post-Graduation Outcomes.*Annals of Surgery,*2024.	Screening titles and abstracts	No	Duplicate or incomplete information
402	Wójcik, S.,*Beyond ChatGPT: What does GPT-4 add to healthcare? The dawn of a new era.*Cardiology Journal,*2023.* 30(6): p. 1018-1025.	Screening titles and abstracts	No	Duplicate or incomplete information
403	Wójcik, S.,*Beyond ChatGPT: What does GPT-4 add to healthcare? The dawn of a new era.*Cardiol J,*2023.* 30(6): p. 1018-1025.	Screening titles and abstracts	No	Duplicate or incomplete information
404	Wong, M.K.,*A systematic scoping review of undergraduate medical ethics education programs from 1990 to 2020.*Medical Teacher,*2022.* 44(2): p. 167-186.	Screening titles and abstracts	No	Duplicate or incomplete information
405	Wong, M.K.,*A systematic scoping review of undergraduate medical ethics education programs from 1990 to 2020.*Med Teach,*Feb*2022.* 44(2): p. 167-186.	Screening titles and abstracts	No	Duplicate or incomplete information
406	Xu, L.,*Chatbot for Health Care and Oncology Applications Using Artificial Intelligence and Machine Learning: Systematic Review.*JMIR Cancer,*2021.* 7(4).	Screening titles and abstracts	No	Duplicate or incomplete information
407	Yang, L.,*Stakeholders’ perspectives on the future of artificial intelligence in radiology: a scoping review.*European Radiology,*2022.* 32(3): p. 1477-1495.	Screening titles and abstracts	No	Duplicate or incomplete information
408	Yang, L.,*Stakeholders' perspectives on the future of artificial intelligence in radiology: a scoping review.*Eur Radiol,*Mar*2022.* 32(3): p. 1477-1495.	Screening titles and abstracts	No	Duplicate or incomplete information
409	Yaylaci, S.,*Integrating patient management, reflective practice, and ethical decision-making in an emergency medicine intern boot camp.*BMC medical education,*2021.* 21(1): p. 536.	Screening titles and abstracts	No	Duplicate or incomplete information
410	Yaylaci, S.,*Integrating patient management, reflective practice, and ethical decision-making in an emergency medicine intern boot camp.*BMC Med Educ,*Oct 22*2021.* 21(1): p. 536.	Screening titles and abstracts	No	Duplicate or incomplete information
411	Zanardi, R.,*Precision psychiatry in clinical practice.*International Journal of Psychiatry in Clinical Practice,*2021.* 25(1): p. 19-27.	Screening titles and abstracts	No	Duplicate or incomplete information
412	Zanardi, R.,*Precision psychiatry in clinical practice.*Int J Psychiatry Clin Pract,*Mar*2021.* 25(1): p. 19-27.	Screening titles and abstracts	No	Duplicate or incomplete information
413	Zanca, F.,*Expanding the medical physicist curricular and professional programme to include Artificial Intelligence.*Physica Medica,*2021.* 83: p. 174-183.	Screening titles and abstracts	No	Duplicate or incomplete information
414	Zanca, F.,*Expanding the medical physicist curricular and professional programme to include Artificial Intelligence.*Phys Med,*Mar*2021.* 83: p. 174-183.	Screening titles and abstracts	No	Duplicate or incomplete information
415	Zangrossi, P.,*Large language model, AI and scientific research: why ChatGPT is only the beginning.*Journal of Neurosurgical Sciences,*2024.* 68(2): p. 216-224.	Screening titles and abstracts	No	Duplicate or incomplete information
416	Zangrossi, P.,*Large language model, AI and scientific research: why ChatGPT is only the beginning.*J Neurosurg Sci,*Apr*2024.* 68(2): p. 216-224.	Screening titles and abstracts	No	Duplicate or incomplete information
417	Zattoni, F.,*Potential Applications of New Headsets for Virtual and Augmented Reality in Urology.*Eur Urol Focus,*Dec 29*2023.	Screening titles and abstracts	No	Duplicate or incomplete information
418	Zhai, D.,*Ambulatory Smoking Habits Investigation based on Physiology and Context (ASSIST) using wearable sensors and mobile phones: Protocol for an observational study.*BMJ Open,*2019.* 9(9).	Screening titles and abstracts	No	Duplicate or incomplete information
419	Zhai, D.,*Ambulatory Smoking Habits Investigation based on Physiology and Context (ASSIST) using wearable sensors and mobile phones: protocol for an observational study.*BMJ Open,*Sep 5*2019.* 9(9): p. e028284.	Screening titles and abstracts	No	Duplicate or incomplete information
420	Zhang, Y.,*A brief introduction of ABC2017.*Biopreservation and Biobanking,*2018.* 16(3): p. A72.	Screening titles and abstracts	No	Duplicate or incomplete information
421	Zheng, Y.,*Enhancing Diabetes Self-management and Education: A Critical Analysis of ChatGPT's Role.*Annals of Biomedical Engineering,*2024.* 52(4): p. 741-744.	Screening titles and abstracts	No	Duplicate or incomplete information
422	Zheng, Y.,*Enhancing Diabetes Self-management and Education: A Critical Analysis of ChatGPT's Role.*Ann Biomed Eng,*Apr*2024.* 52(4): p. 741-744.	Screening titles and abstracts	No	Duplicate or incomplete information
423	Zhu, Y.,*Advancing Glaucoma Care: Integrating Artificial Intelligence in Diagnosis, Management, and Progression Detection.*Bioengineering (Basel),*Jan 26*2024.* 11(2).	Screening titles and abstracts	No	Duplicate or incomplete information
424	Zhui, L.,*Ethical Considerations and Fundamental Principles of Large Language Models in Medical Education: Viewpoint.*Journal of Medical Internet Research,*2024.* 26.	Screening titles and abstracts	No	Duplicate or incomplete information
425	Zumsteg, J.M.,*Will ChatGPT Match to Your Program?*American Journal of Physical Medicine & Rehabilitation,*2023.* 102(6): p. 545-547.	Screening titles and abstracts	No	Duplicate or incomplete information
426	Zumsteg, J.M.,*Will ChatGPT Match to Your Program?*Am J Phys Med Rehabil,*Jun 1*2023.* 102(6): p. 545-547.	Screening titles and abstracts	No	Duplicate or incomplete information
427	Waller, J.,*Applications and challenges of artificial intelligence in diagnostic and interventional radiology.*Pol J Radiol,*2022.* 87: p. e113-e117.	Screening titles and abstracts	No	Not focus on clinical medicaeducation
428	Veras, M.,*Artificial Intelligence and Digital Divide in Physiotherapy Education.*Cureus,*Jan*2024.* 16(1): p. e52617.	Screening titles and abstracts	No	Not focus on clinical medicaeducation
429	van der Niet, A.G.,*Where medical education meets artificial intelligence: 'Does technology care?'.*Med Educ,*Jan*2021.* 55(1): p. 30-36.	Screening titles and abstracts	No	Not focus on clinical medicaeducation
430	Uygun Ilikhan, S.,*How to mitigate the risks of deployment of artificial intelligence in medicine?*Turk J Med Sci,*2024.* 54(3): p. 483-492.	Screening titles and abstracts	No	Not focus on clinical medicaeducation
431	Urbina, J.T.,*Disability Ethics and Education in the Age of Artificial Intelligence: Identifying Ability Bias in ChatGPT and Gemini.*Arch Phys Med Rehabil,*Aug 30*2024.	Screening titles and abstracts	No	Not focus on clinical medicaeducation
432	Treviño-Juarez, A.S.,*Assessing Risk of Bias Using ChatGPT-4 and Cochrane ROB2 Tool.*Med Sci Educ,*Jun*2024.* 34(3): p. 691-694.	Screening titles and abstracts	No	Not focus on clinical medicaeducation
433	Trager, M.H.,*Artificial intelligence for nonmelanoma skin cancer.*Clin Dermatol,*Sep-Oct*2024.* 42(5): p. 466-476.	Screening titles and abstracts	No	Not focus on clinical medicaeducation
434	Tejani, A.S.,*Artificial Intelligence and Radiology Education.*Radiol Artif Intell,*Jan*2023.* 5(1): p. e220084.	Screening titles and abstracts	No	Not focus on clinical medicaeducation
435	Tang, Y.,*The metaverse in nuclear medicine: transformative applications, challenges, and future directions.*Front Med (Lausanne),*2024.* 11: p. 1459701.	Screening titles and abstracts	No	Not focus on clinical medicaeducation
436	Smerina, D.R.,*The Intersection of Artificial Intelligence, Wearable Devices, and Sexual Medicine.*Curr Urol Rep,*Oct 11*2024.* 26(1): p. 14.	Screening titles and abstracts	No	Not focus on clinical medicaeducation
437	Shih, B.H.,*Advancements in Artificial Intelligence in Emergency Medicine in Taiwan: A Narrative Review.*J Acute Med,*Mar 1*2024.* 14(1): p. 9-19.	Screening titles and abstracts	No	Not focus on clinical medicaeducation
438	Shevtsova, D.,*Trust in and Acceptance of Artificial Intelligence Applications in Medicine: Mixed Methods Study.*JMIR Hum Factors,*Jan 17*2024.* 11: p. e47031.	Screening titles and abstracts	No	Not focus on clinical medicaeducation
439	Shead, D.A.,*Curricular and pedagogical aspects of gross anatomy education for undergraduate physiotherapy students: a scoping review.*JBI Evid Synth,*May*2020.* 18(5): p. 893-951.	Screening titles and abstracts	No	Not focus on clinical medicaeducation
440	Sharma, S.C.,*ChatGPT in Plastic and Reconstructive Surgery.*Indian J Plast Surg,*Aug*2023.* 56(4): p. 320-325.	Screening titles and abstracts	No	Not focus on clinical medicaeducation
441	Sharma, S.,*A Critical Review of ChatGPT as a Potential Substitute for Diabetes Educators.*Cureus,*May*2023.* 15(5): p. e38380.	Screening titles and abstracts	No	Not focus on clinical medicaeducation
442	Sharma, A.,*Exploring the Role of ChatGPT in Cardiology: A Systematic Review of the Current Literature.*Cureus,*Apr*2024.* 16(4): p. e58936.	Screening titles and abstracts	No	Not focus on clinical medicaeducation
443	Shanklin, R.,*Ethical Redress of Racial Inequities in AI: Lessons from Decoupling Machine Learning from Optimization in Medical Appointment Scheduling.*Philos Technol,*2022.* 35(4): p. 96.	Screening titles and abstracts	No	Not focus on clinical medicaeducation
444	Sarma, G.,*ChatGPT in Head and Neck Oncology-Opportunities and Challenges.*Indian J Otolaryngol Head Neck Surg,*Feb*2024.* 76(1): p. 1425-1429.	Screening titles and abstracts	No	Not focus on clinical medicaeducation
445	Sallam, M.,*ChatGPT Output Regarding Compulsory Vaccination and COVID-19 Vaccine Conspiracy: A Descriptive Study at the Outset of a Paradigm Shift in Online Search for Information.*Cureus,*Feb*2023.* 15(2): p. e35029.	Screening titles and abstracts	No	Not focus on clinical medicaeducation
446	Reyes Gil, M.,*Venous thromboembolism in the era of machine learning and artificial intelligence in medicine.*Thromb Res,*Oct*2024.* 242: p. 109121.	Screening titles and abstracts	No	Not focus on clinical medicaeducation
447	Murillo Pineda, M.I.,*The Prediction and Treatment of Bleeding Esophageal Varices in the Artificial Intelligence Era: A Review.*Cureus,*Mar*2024.* 16(3): p. e55786.	Screening titles and abstracts	No	Not focus on clinical medicaeducation
448	Mohan Kumar, B.K.,*Effectiveness on knowledge about computer vision syndrome among medical coding trainee in medical coding training institute in urban Chennai, Tamil Nadu - A cross- sectional study.*J Family Med Prim Care,*Jan*2021.* 10(1): p. 228-231.	Screening titles and abstracts	No	Not focus on clinical medicaeducation
449	Marques, M.,*The Medicine Revolution Through Artificial Intelligence: Ethical Challenges of Machine Learning Algorithms in Decision-Making.*Cureus,*Sep*2024.* 16(9): p. e69405.	Screening titles and abstracts	No	Not focus on clinical medicaeducation
450	Livanis, E.,*Understanding the Ethical Issues of Brain-Computer Interfaces (BCIs): A Blessing or the Beginning of a Dystopian Future?*Cureus,*Apr*2024.* 16(4): p. e58243.	Screening titles and abstracts	No	Not focus on clinical medicaeducation
451	Li, Y.,*The Impact of Chat Generative Pre-trained Transformer (ChatGPT) on Oncology: Application, Expectations, and Future Prospects.*Cureus,*Nov*2023.* 15(11): p. e48670.	Screening titles and abstracts	No	Not focus on clinical medicaeducation
452	Li, W.,*Revolutionizing Neurosurgery with GPT-4: A Leap Forward or Ethical Conundrum?*Ann Biomed Eng,*Oct*2023.* 51(10): p. 2105-2112.	Screening titles and abstracts	No	Not focus on clinical medicaeducation
453	Li, B.,*Comprehensive review of virtual assistants in vascular surgery.*Semin Vasc Surg,*Sep*2024.* 37(3): p. 342-349.	Screening titles and abstracts	No	Not focus on clinical medicaeducation
454	Lewis, M.,*The digital Balint: using AI in reflective practice.*Educ Prim Care,*Aug 23*2024: p. 1-5.	Screening titles and abstracts	No	Not focus on clinical medicaeducation
455	Lawson McLean, A.,*Machine Translation for Multilingual Cancer Patient Education: Bridging Languages, Navigating Challenges.*J Cancer Educ,*Oct*2024.* 39(5): p. 477-478.	Screening titles and abstracts	No	Not focus on clinical medicaeducation
456	Kloka, J.A.,*Expectations of Anesthesiology and Intensive Care Professionals Toward Artificial Intelligence: Observational Study.*JMIR Form Res,*Jun 12*2023.* 7: p. e43896.	Screening titles and abstracts	No	Not focus on clinical medicaeducation
457	Kalsi, S.,*The Evolving Role of Artificial Intelligence in Radiotherapy Treatment Planning-A Literature Review.*Clin Oncol (R Coll Radiol),*Oct*2024.* 36(10): p. 596-605.	Screening titles and abstracts	No	Not focus on clinical medicaeducation
458	Jeyaraman, M.,*ChatGPT in action: Harnessing artificial intelligence potential and addressing ethical challenges in medicine, education, and scientific research.*World J Methodol,*Sep 20*2023.* 13(4): p. 170-178.	Screening titles and abstracts	No	Not focus on clinical medicaeducation
459	Heinke, A.,*A review of ophthalmology education in the era of generative artificial intelligence.*Asia Pac J Ophthalmol (Phila),*Jul-Aug*2024.* 13(4): p. 100089.	Screening titles and abstracts	No	Not focus on clinical medicaeducation
460	Hartung, T.,*E-validation - Unleashing AI for validation.*Altex,*2024.* 41(4): p. 567-587.	Screening titles and abstracts	No	Not focus on clinical medicaeducation
461	Hanna, K.,*Family Medicine Must Prepare for Artificial Intelligence.*J Am Board Fam Med,*Jul-Aug*2024.* 37(4): p. 520-524.	Screening titles and abstracts	No	Not focus on clinical medicaeducation
462	Grezenko, H.,*From Nanobots to Neural Networks: Multifaceted Revolution of Artificial Intelligence in Surgical Medicine and Therapeutics.*Cureus,*Nov*2023.* 15(11): p. e49082.	Screening titles and abstracts	No	Not focus on clinical medicaeducation
463	Goktas, P.,*Assessing the Impact of ChatGPT in Dermatology: A Comprehensive Rapid Review.*J Clin Med,*Oct 3*2024.* 13(19).	Screening titles and abstracts	No	Not focus on clinical medicaeducation
464	Ghotbi, N.,*Moral Awareness of College Students Regarding Artificial Intelligence.*Asian Bioeth Rev,*Dec*2021.* 13(4): p. 421-433.	Screening titles and abstracts	No	Not focus on clinical medicaeducation
465	Gautamjit, R.K.,*Feasibility of Establishing an Artificial Intelligence Based Head and Neck Cancer Registry: Experience from a Tertiary Care Hospital.*Indian J Otolaryngol Head Neck Surg,*Dec*2022.* 74(4): p. 588-593.	Screening titles and abstracts	No	Not focus on clinical medicaeducation
466	Garcia Valencia, O.A.,*Enhancing Kidney Transplant Care through the Integration of Chatbot.*Healthcare (Basel),*Sep 12*2023.* 11(18).	Screening titles and abstracts	No	Not focus on clinical medicaeducation
467	Dhopte, A.,*Smart Smile: Revolutionizing Dentistry With Artificial Intelligence.*Cureus,*Jun*2023.* 15(6): p. e41227.	Screening titles and abstracts	No	Not focus on clinical medicaeducation
468	Chu, C.P.,*ChatGPT in veterinary medicine: a practical guidance of generative artificial intelligence in clinics, education, and research.*Front Vet Sci,*2024.* 11: p. 1395934.	Screening titles and abstracts	No	Not focus on clinical medicaeducation
469	Cecchini, M.J.,*Harnessing the Power of Generative Artificial Intelligence in Pathology Education.*Arch Pathol Lab Med,*Sep 30*2024.	Screening titles and abstracts	No	Not focus on clinical medicaeducation
470	Bhatia, A.P.,*A Comparative Analysis of Conventional and Chat-Generative Pre-trained Transformer-Assisted Teaching Methods in Undergraduate Dental Education.*Cureus,*May*2024.* 16(5): p. e60006.	Screening titles and abstracts	No	Not focus on clinical medicaeducation
471	Barrington, N.M.,*A Bibliometric Analysis of the Rise of ChatGPT in Medical Research.*Med Sci (Basel),*Sep 17*2023.* 11(3).	Screening titles and abstracts	No	Not focus on clinical medicaeducation
472	Aydınlar, A.,*Awareness and level of digital literacy among students receiving health-based education.*BMC Med Educ,*Jan 8*2024.* 24(1): p. 38.	Screening titles and abstracts	No	Not focus on clinical medicaeducation
473	As'ad, M.,*Intelligent Tutoring Systems, Generative Artificial Intelligence (AI), and Healthcare Agents: A Proof of Concept and Dual-Layer Approach.*Cureus,*Sep*2024.* 16(9): p. e69710.	Screening titles and abstracts	No	Not focus on clinical medicaeducation
474	Arkoh, S.,*Current Radiology workforce perspective on the integration of artificial intelligence in clinical practice: A systematic review.*J Med Imaging Radiat Sci,*Oct 21*2024.* 56(1): p. 101769.	Screening titles and abstracts	No	Not focus on clinical medicaeducation
475	Anguita, R.,*The digital age in retinal practice.*Int J Retina Vitreous,*Sep 26*2024.* 10(1): p. 67.	Screening titles and abstracts	No	Not focus on clinical medicaeducation
476	Altamimi, I.,*Artificial Intelligence (AI) Chatbots in Medicine: A Supplement, Not a Substitute.*Cureus,*Jun*2023.* 15(6): p. e40922.	Screening titles and abstracts	No	Not focus on clinical medicaeducation
477	Alharbi, H.,*Identifying Thematics in a Brain-Computer Interface Research.*Comput Intell Neurosci,*2023.* 2023: p. 2793211.	Screening titles and abstracts	No	Not focus on clinical medicaeducation
478	Albehairi, S.A.,*Postoperative Otoplasty Care With ChatGPT-4: A Study on Artificial Intelligence (AI)-Assisted Patient Concern and Education.*J Craniofac Surg,*Oct 3*2024.	Screening titles and abstracts	No	Not focus on clinical medicaeducation
479	Yuan, R.,*Prospects of ChatGPT in orthodontic education and clinical practice.*Journal of Prevention and Treatment for Stomatological Diseases,*2024.* 32(6): p. 478-484.	Screening titles and abstracts	No	Not focus on clinical medicaeducation
480	Uta Nakano, L.C.,*Development of a simulator model for sclerotherapy training purposes.*Vascular,*2019.* 27(1): p. 4-5.	Screening titles and abstracts	No	Not focus on clinical medicaeducation
481	Titovich, E.,*Will automation work in low- and middle-income countries?*Radiotherapy and Oncology,*2023.* 182: p. S142.	Screening titles and abstracts	No	Not focus on clinical medicaeducation
482	Talwar, V.,*Artificial Intelligence: A New Tool in Oncologist's Armamentarium.*Indian Journal of Medical and Paediatric Oncology,*2021.* 42(6): p. 511-517.	Screening titles and abstracts	No	Not focus on clinical medicaeducation
483	Sravani, M.R.,*Awareness of medical students about the role of artificial intelligence in health care: A survey-based cross-sectional study.*National Journal of Physiology, Pharmacy and Pharmacology,*2024.* 14(3): p. 490-494.	Screening titles and abstracts	No	Not focus on clinical medicaeducation
484	Sallam, M.,*The Utility of ChatGPT as an Example of Large Language Models in Healthcare Education, Research and Practice: Systematic Review on the Future Perspectives and Potential Limitations.*Journal,*2023(Issue).	Screening titles and abstracts	No	Not focus on clinical medicaeducation
485	Robinson, C.L.,*Reviewing the Potential Role of Artificial Intelligence in Delivering Personalized and Interactive Pain Medicine Education for Chronic Pain Patients.*Journal of Pain Research,*2024.* 17: p. 923-929.	Screening titles and abstracts	No	Not focus on clinical medicaeducation
486	Raksha, K.,*Implementing Infection Prevention and Control with Antimicrobial Stewardship in a Tertiary Care Hospital in India: An Interprofessional Education and Collaborative Practice Approach.*Open Forum Infectious Diseases,*2023.* 10: p. S560-S561.	Screening titles and abstracts	No	Not focus on clinical medicaeducation
487	Prasanna, P.,*Intersection of Orthopaedics and Artificial Intelligence: A Review.*SSR Institute of International Journal of Life Sciences,*2024.* 10(3): p. 5544-5552.	Screening titles and abstracts	No	Not focus on clinical medicaeducation
488	Patel, C.R.,*Perspectives of ChatGPT in Pharmacology Education, and Research in Health Care: A Narrative Review.*Journal of Pharmacology and Pharmacotherapeutics,*2023.* 14(3): p. 171-177.	Screening titles and abstracts	No	Not focus on clinical medicaeducation
489	Narayanan, S.,*Snapshot audit of in-patient paediatric pain in a large children's teaching hospital.*British Journal of Pain,*2017.* 11(2): p. 54-55.	Screening titles and abstracts	No	Not focus on clinical medicaeducation
490	Nakano, L.,*Simulator for sclerotherapy training.*Phlebology,*2018.* 33(1): p. 53-54.	Screening titles and abstracts	No	Not focus on clinical medicaeducation
491	Murugesu, S.,*Telemedicine and remote training: the impact on obstetrics and gynaecology training.*Obstetrician and Gynaecologist,*2024.* 26(1): p. 44-50.	Screening titles and abstracts	No	Not focus on clinical medicaeducation
492	Morgan, J.,*Exploring the potential of fertility clinics in the metaverse: opportunities, challenges, and ethical implications.*Human Reproduction,*2024.* 39: p. i140-i140.	Screening titles and abstracts	No	Not focus on clinical medicaeducation
493	Melo-Pedroza, V.,*Bibliometric analysis of ChatGPT as an emerging tool in health.*Urologia Colombiana,*2024.* 33(2): p. 61-67.	Screening titles and abstracts	No	Not focus on clinical medicaeducation
494	Mekov, E.,*ChatGPT in medical practice: what we could, what we should, and what we would.*Gazzetta Medica Italiana Archivio per le Scienze Mediche,*2024.* 183(3): p. 228-233.	Screening titles and abstracts	No	Not focus on clinical medicaeducation
495	McNeil, M.,*Update on the impact of education in palliative and end-of-life care for pediatrics (EPEC-pediatrics): Palliative care education to pediatric oncology providers around the world.*Pediatric Blood and Cancer,*2020.* 67(SUPPL 4).	Screening titles and abstracts	No	Not focus on clinical medicaeducation
496	Maurya, S.K.,*IMPACT OF CHAT GPT IN PHARMACEUTICAL EDUCATION.*International Journal of Pharmaceutical Sciences and Research,*2024.* 15(1): p. 87-95.	Screening titles and abstracts	No	Not focus on clinical medicaeducation
497	Martinez-Martin, N.,*24 GUIDANCE FOR ETHICAL DEVELOPMENT OF DIGITAL PHENOTYPING TOOLS FOR MENTAL HEALTH APPLICATIONS.*European Neuropsychopharmacology,*2019.* 29: p. S72.	Screening titles and abstracts	No	Not focus on clinical medicaeducation
498	Marcu, L.G.,*Current issues regarding artificial intelligence in cancer and health care. Implications for medical physicists and biomedical engineers.*Health and Technology,*2019.* 9(4): p. 375-381.	Screening titles and abstracts	No	Not focus on clinical medicaeducation
499	Kukenberger, A.,*ARTIFICIAL INTELLIGENCE IN PHARMACY – DRUG DISCOVERY AND LARGE LANGUAGE MODELS.*Farmacevtski Vestnik,*2024.* 75(2): p. 163-170.	Screening titles and abstracts	No	Not focus on clinical medicaeducation
500	Koutroumpi, M.,*Online exercise in the new era of digital medicine.*Journal of Musculoskeletal Neuronal Interactions,*2021.* 21(1): p. 173.	Screening titles and abstracts	No	Not focus on clinical medicaeducation
501	Kotecha, S.,*The Role of AI in Surgical Oncology – Analysis of the Literature and a Narrative of its Future Scope.*European Journal of Surgical Oncology,*2024.* 50(1).	Screening titles and abstracts	No	Not focus on clinical medicaeducation
502	Khoury, P.,*A Framework for Augmented Intelligence in Allergy and Immunology Practice and Research—A Work Group Report of the AAAAI Health Informatics, Technology, and Education Committee.*Journal of Allergy and Clinical Immunology: In Practice,*2022.* 10(5): p. 1178-1188.	Screening titles and abstracts	No	Not focus on clinical medicaeducation
503	Khalifa, M.,*Artificial Intelligence for Clinical Prediction: Exploring Key Domains and Essential Functions.*Computer Methods and Programs in Biomedicine Update,*2024.* 5.	Screening titles and abstracts	No	Not focus on clinical medicaeducation
504	Jiang, W.,*Maximize the use of artificial intelligence in organ donation and transplantation management to improve efficacy and safety.*Transplant International,*2021.* 34(SUPPL 1): p. 168.	Screening titles and abstracts	No	Not focus on clinical medicaeducation
505	Hamer, M.,*USE AND MISUSE OF ARTIFICIAL INTELLIGENCE-GENERATED PROGNOSTICATION IN HEALTHCARE SETTINGS.*Journal of General Internal Medicine,*2023.* 38: p. S303-S304.	Screening titles and abstracts	No	Not focus on clinical medicaeducation
506	Haferlach, C.,*Artificial intelligence (AI) in hematology/oncology daily routine: What is already possible?*Oncology Research and Treatment,*2023.* 46: p. 90.	Screening titles and abstracts	No	Not focus on clinical medicaeducation
507	Gaspar, L.,*The impact of obstructive sleep apnea treatment with continuous positive airway pressure on the biological clock.*Sleep Medicine,*2022.* 100: p. S55-S56.	Screening titles and abstracts	No	Not focus on clinical medicaeducation
508	Felszeghy, S.,*Turning to the "cloud" in histology education.*Journal of Anatomy,*2018.* 232(2): p. 308.	Screening titles and abstracts	No	Not focus on clinical medicaeducation
509	Almansour, M.,*Generative artificial intelligence and the personalization of health professional education A narrative review.*Medicine (United States),*2024.* 103(31): p. e38955.	Screening titles and abstracts	No	Not focus on clinical medicaeducation
510	Achmad, A.,*Self-education Program for Osteoarthritis Reduces Sodium Intake, Knee Joint pain, and Serum Interleukin-17A level in Osteoarthritis Patients.*Open Access Macedonian Journal of Medical Sciences,*2022.* 10: p. 2633-2638.	Screening titles and abstracts	No	Not focus on clinical medicaeducation
511	Abe, K.,*Results of an educational program delivered through e-learning, focused on nursing for primary breast cancer patients.*Cancer Research,*2017.* 77(4).	Screening titles and abstracts	No	Not focus on clinical medicaeducation
512	이경완,*A Study on Images of Russian Peasants and Discourses on Russian Agricultural Development Models in Anna Karenina.*The Journal of Eurasian Studies,*2010*2010.* 7(1): p. 319-340.	Screening titles and abstracts	No	Not focus on clinical medicaeducation
513	Zumsteg, J.M.,*Will ChatGPT Match to Your Program?*American Journal of Physical Medicine & Rehabilitation,*Jun*2023.* 102(6): p. 545-547.	Screening titles and abstracts	No	Not focus on clinical medicaeducation
514	Zniber, S.,*How the Translation of a 19th Century Medical Text Enhances the Professional Development of a Senior Undergraduate.*Faseb Journal,*Apr*2015.* 29.	Screening titles and abstracts	No	Not focus on clinical medicaeducation
515	Zhu, Y.,*Advancing Glaucoma Care: Integrating Artificial Intelligence in Diagnosis, Management, and Progression Detection.*Bioengineering-Basel,*Feb*2024.* 11(2).	Screening titles and abstracts	No	Not focus on clinical medicaeducation
516	Zhu, X.,*NSF Student Travel Support for the 2022 IEEE International Conference on Data Mining (IEEE ICDM 2022).*Jul 01*2022.	Screening titles and abstracts	No	Not focus on clinical medicaeducation
517	Zhu, X.,*NSF Student Travel Grant for the 2021 IEEE International Conference on Big Data (IEEE BigData 2021).*Oct 01*2021.	Screening titles and abstracts	No	Not focus on clinical medicaeducation
518	Zheng, Y.,*Enhancing Diabetes Self-management and Education: A Critical Analysis of ChatGPT's Role.*Annals of Biomedical Engineering,*Apr*2024.* 52(4): p. 741-744.	Screening titles and abstracts	No	Not focus on clinical medicaeducation
519	Zheng, B.,*Attitudes of medical workers in China toward artificial intelligence in ophthalmology: a comparative survey.*BMC health services research,*Oct 9*2021.* 21(1).	Screening titles and abstracts	No	Not focus on clinical medicaeducation
520	Zhai, X.,*A Review of Artificial Intelligence (AI) in Education from 2010 to 2020.*Complexity,*Apr 20*2021.* 2021.	Screening titles and abstracts	No	Not focus on clinical medicaeducation
521	Zhai, D.,*Ambulatory Smoking Habits Investigation based on Physiology and Context (ASSIST) using wearable sensors and mobile phones: protocol for an observational study.*BMJ Open,*Sep*2019.* 9(9).	Screening titles and abstracts	No	Not focus on clinical medicaeducation
522	Zanardi, R.,*Precision psychiatry in clinical practice.*International Journal of Psychiatry in Clinical Practice,*Mar 1*2021.* 25(1): p. 19-27.	Screening titles and abstracts	No	Not focus on clinical medicaeducation
523	Yuan, M.,*Large Language Models Illuminate a Progressive Pathway to Artificial Healthcare Assistant: A Review.*Arxiv,*Nov 03*2023.	Screening titles and abstracts	No	Not focus on clinical medicaeducation
524	Yu, H.,*Assessing Data Analytics Readiness: Comparative Analytics of the ISEC and Non-ISEC Faculty in ISEC Member Universities in China.*Journal,*2024.	Screening titles and abstracts	No	Not focus on clinical medicaeducation
525	Yang, L.,*Stakeholders' perspectives on the future of artificial intelligence in radiology: a scoping review.*European Radiology,*Mar*2022.* 32(3): p. 1477-1495.	Screening titles and abstracts	No	Not focus on clinical medicaeducation
526	Wu, Y.,*Effect of Artificial Intelligence-based Health Education Accurately Linking System (AI-HEALS) for Type 2 diabetes self-management: protocol for a mixed-methods study.*Bmc Public Health,*Jul 11*2023.* 23(1).	Screening titles and abstracts	No	Not focus on clinical medicaeducation
527	Wu, X.,*Current Situation With Organ Donation and Transplantation in China: Application of Machine Learning.*Transplantation Proceedings,*Sep*2022.* 54(7): p. 1711-1723.	Screening titles and abstracts	No	Not focus on clinical medicaeducation
528	Wu, T.-W.,*Who Am I, Where I Am: The Pursuit, Commitment, and Persistence of Senior Medical Social Workers.*Journal,*2019.	Screening titles and abstracts	No	Not focus on clinical medicaeducation
529	Wooliscroft, L.,*Protocol for an exploratory, randomised, single-blind clinical trial of aerobic exercise to promote remyelination in multiple sclerosis.*BMJ Open,*Jan*2023.* 13(1).	Screening titles and abstracts	No	Not focus on clinical medicaeducation
530	Woods, K.V.,*Mentoring by Design: Integrating Medical Professional Competencies into Bioengineering and Medical Physics Graduate Training.*Journal of Cancer Education,*Dec*2014.* 29(4): p. 680-688.	Screening titles and abstracts	No	Not focus on clinical medicaeducation
531	Woo, H.S.,*Developing an educational model artificial intelligence humanities and Analyzing the effects of instruction.*The Korean Journal of Literacy Research,*2021*2021.* 12(5): p. 329-357.	Screening titles and abstracts	No	Not focus on clinical medicaeducation
532	Wolfe, D.L.,*Community college as a lifesong or swansong for the underrepresented population: A holistic critical theory perspective.*Journal,*2011.	Screening titles and abstracts	No	Not focus on clinical medicaeducation
533	Witchel, H.J.,*The Self-Assessment Dilemma: An Open-Source, Ethical Method using Matlab to Formulate Multiple Choice Quiz Questions for Online Reinforcement.*Faseb Journal,*Apr*2019.* 33.	Screening titles and abstracts	No	Not focus on clinical medicaeducation
534	Witchel, H.,*A Rank-based Longitudinal Correction for Student Self-selection When Quantifying the Effects of a Voluntary Study Reinforcement Intervention on Exam Performance.*Faseb Journal,*Apr*2020.* 34.	Screening titles and abstracts	No	Not focus on clinical medicaeducation
535	Wiklund, P.,*What More Can We Ask of Robotics?*European Urology,*Apr*2024.* 85(4): p. 315-316.	Screening titles and abstracts	No	Not focus on clinical medicaeducation
536	Weimer, J.,*Career: Learning-Enabled Medical Cyber-Physical Systems.*Apr 01*2024.	Screening titles and abstracts	No	Not focus on clinical medicaeducation
537	Weaver, R.,*Nursing on television: student perceptions of television's role in public image, recruitment and education.*Journal of Advanced Nursing,*Dec*2013.* 69(12): p. 2635-2643.	Screening titles and abstracts	No	Not focus on clinical medicaeducation
538	Wearne, S.M.,*Educating registrars in your practice.*Australian Family Physician,*May*2016.* 45(5): p. 274-277.	Screening titles and abstracts	No	Not focus on clinical medicaeducation
539	Wang, Y.,*RETRACTED: The Design of Psychological Education Intervention System in Universities Based on Deep Learning (Retracted Article).*Computational Intelligence and Neuroscience,*Jun 3*2022.* 2022.	Screening titles and abstracts	No	Not focus on clinical medicaeducation
540	Wang, Y.,*Comparative survey among paediatricians, nurses and health information technicians on ethics implementation knowledge of and attitude towards social experiments based on medical artificial intelligence at children's hospitals in Shanghai: a cross-sectional study.*BMJ Open,*Nov*2023.* 13(11).	Screening titles and abstracts	No	Not focus on clinical medicaeducation
541	Wakelin, C.,*A review of recent treatments for adults living with attention-deficit/hyperactivity disorder.*South African Journal of Psychiatry,*Dec 5*2023.* 29.	Screening titles and abstracts	No	Not focus on clinical medicaeducation
542	Waisberg, E.,*Concerns with OpenAI's Sora in Medicine.*Annals of Biomedical Engineering,*Aug*2024.* 52(8): p. 2013-2023.	Screening titles and abstracts	No	Not focus on clinical medicaeducation
543	Waisberg, E.,*GPT-4: a new era of artificial intelligence in medicine.*Irish Journal of Medical Science,*Dec*2023.* 192(6): p. 3197-3200.	Screening titles and abstracts	No	Not focus on clinical medicaeducation
544	Virgilio Augusto Fernandes, A.,*Artificial Intelligence Innovation Center for Health (CIIA-Health).*Aug 01*2023.	Screening titles and abstracts	No	Not focus on clinical medicaeducation
545	Viglialoro, R.M.,*Augmented Reality, Mixed Reality, and Hybrid Approach in Healthcare Simulation: A Systematic Review.*Applied Sciences-Basel,*Mar*2021.* 11(5).	Screening titles and abstracts	No	Not focus on clinical medicaeducation
546	Veses, V.,*Raising awareness about microbial antibiotic resistance in undergraduate dental students: a research-based strategy for teaching non-laboratory elements of a microbiology curriculum.*BMC medical education,*Feb 11*2020.* 20(1).	Screening titles and abstracts	No	Not focus on clinical medicaeducation
547	Várkonyi, G.G.,*Application of the General Data Protection Regulation on Household Social Robots.*Journal,*2020.	Screening titles and abstracts	No	Not focus on clinical medicaeducation
548	Varas, J.,*Innovations in surgical training: exploring the role of artificial intelligence and large language models (LLM).*Revista do Colegio Brasileiro de Cirurgioes,*2023*2023.* 50: p. e20233605-e20233605.	Screening titles and abstracts	No	Not focus on clinical medicaeducation
549	Vangronsveld, K.L.H.,*By accident: The prevention of chronic neck pain after a motor vehicle accident.*Psychologie & Gezondheid,*May*2010.* 38(2): p. 76-84.	Screening titles and abstracts	No	Not focus on clinical medicaeducation
550	Vallee, A.,*Challenges and directions for digital twin implementation in otorhinolaryngology.*European Archives of Oto-Rhino-Laryngology,*2024.	Screening titles and abstracts	No	Not focus on clinical medicaeducation
551	Valencia, O.A.G.,*Enhancing Kidney Transplant Care through the Integration of Chatbot.*Healthcare,*Sep*2023.* 11(18).	Screening titles and abstracts	No	Not focus on clinical medicaeducation
552	Valdes-Ramos, R.,*Resistin in Mexican adolescents: does altitude matter?*Faseb Journal,*Apr*2013.* 27.	Screening titles and abstracts	No	Not focus on clinical medicaeducation
553	Unger, J.-P.,*A plea to merge clinical and public health practices: reasons and consequences.*BMC health services research,*Dec 9*2020.* 20.	Screening titles and abstracts	No	Not focus on clinical medicaeducation
554	Underman, K.,*A Feel for the Clinic: Affect, Embodiment, and Simulation in the Pelvic Exam.*Journal,*2015.	Screening titles and abstracts	No	Not focus on clinical medicaeducation
555	Tynan, P.,*The integration and implications of artificial intelligence in forensic science.*Forensic Science Medicine and Pathology,*2024.	Screening titles and abstracts	No	Not focus on clinical medicaeducation
556	Tran, C.G.,*Performance of ChatGPT on American Board of Surgery In-Training Examination Preparation Questions.*Journal of Surgical Research,*Jul*2024.* 299: p. 329-335.	Screening titles and abstracts	No	Not focus on clinical medicaeducation
557	Ting, J.J.Q.,*Evidence-guided approach to portfolio-guided teaching and assessing communications, ethics and professionalism for medical students and physicians: a systematic scoping review.*BMJ Open,*Feb*2023.* 13(3).	Screening titles and abstracts	No	Not focus on clinical medicaeducation
558	Thoma, B.,*From Utopia Through Dystopia: Charting a Course for Learning Analytics in Competency-Based Medical Education.*Academic Medicine,*Jul*2021.* 96(7S): p. S89-S95.	Screening titles and abstracts	No	Not focus on clinical medicaeducation
559	Theologis, A.A.,*Surgical Consent of Children and Guardians for the Treatment of Adolescent Idiopathic Scoliosis is Incompletely Informed.*Spine,*Jan*2016.* 41(1): p. 53-61.	Screening titles and abstracts	No	Not focus on clinical medicaeducation
560	Tetik, C.,*Relationship between Ongoing Learning Approaches and Development of Clinical Reasoning Ability.*Kuwait Medical Journal,*Mar*2010.* 42(1): p. 15-18.	Screening titles and abstracts	No	Not focus on clinical medicaeducation
561	Tejo-Otero, A.,*3D Printing in Medicine for Preoperative Surgical Planning: A Review.*Annals of Biomedical Engineering,*Feb*2020.* 48(2): p. 536-555.	Screening titles and abstracts	No	Not focus on clinical medicaeducation
562	Taranikanti, V.,*Implementation of Innovative "Integrated Learning Modules" in a Spiral Curriculum: Successes and Challenges.*Faseb Journal,*Apr*2019.* 33.	Screening titles and abstracts	No	Not focus on clinical medicaeducation
563	Tanner, S.,*Clinical everyday ethics-support in handling moral distress? Evaluation of an ethical decision-making model for interprofessional clinical teams.*Medizinische Klinik-Intensivmedizin Und Notfallmedizin,*Jun*2014.* 109(5): p. 354-363.	Screening titles and abstracts	No	Not focus on clinical medicaeducation
564	Subke, J.,*Practices of Caring for Nursing Students: A Clinical Learning Environment.*Journal,*2018.	Screening titles and abstracts	No	Not focus on clinical medicaeducation
565	Strehlow, M.,*2023 Society for Academic Emergency Medicine Consensus Conference on Precision Emergency Medicine: Development of a policy-relevant, patient-centered research agenda.*Academic Emergency Medicine,*Aug*2024.* 31(8): p. 805-816.	Screening titles and abstracts	No	Not focus on clinical medicaeducation
566	Stogiannos, N.,*Black box no more: a scoping review of AI governance frameworks to guide procurement and adoption of AI in medical imaging and radiotherapy in the UK.*British Journal of Radiology,*Nov 1*2023.* 96(1152).	Screening titles and abstracts	No	Not focus on clinical medicaeducation
567	Srinivasan, D.K.,*Can Simulation be a Learning and Assessment Tool for Collaborative Learning in the Preclinical Years?*Faseb Journal,*2022*2022.* 36.	Screening titles and abstracts	No	Not focus on clinical medicaeducation
568	Souza, S.,*Applications of artificial intelligence in facial plastic and reconstructive surgery: a systematic review.*Current Opinion in Otolaryngology & Head and Neck Surgery,*Aug*2024.* 32(4): p. 222-233.	Screening titles and abstracts	No	Not focus on clinical medicaeducation
569	Sonoli, S.S.,*Effectiveness and perceptions of MBBS students about process-oriented guided inquiry learning in biochemistry.*National Medical Journal of India,*Nov-Dec*2020.* 33(6): p. 362-365.	Screening titles and abstracts	No	Not focus on clinical medicaeducation
570	Sommer, M.,*Student Design Projects for People with Disabilities at Duke University.*Sep 01*2010.	Screening titles and abstracts	No	Not focus on clinical medicaeducation
571	Solomonides, A.E.,*Defining AMIA's artificial intelligence principles.*Journal of the American Medical Informatics Association,*Mar 15*2022.* 29(4): p. 585-591.	Screening titles and abstracts	No	Not focus on clinical medicaeducation
572	Soll, R.F.,*The future of Cochrane Neonatal.*Early Human Development,*Nov*2020.* 150.	Screening titles and abstracts	No	Not focus on clinical medicaeducation
573	Smith, W.R.,*The Ethics of Risk Prediction for Psychosis and Suicide Attempt in Youth Mental Health.*Journal of Pediatrics,*Dec*2023.* 263.	Screening titles and abstracts	No	Not focus on clinical medicaeducation
574	Singh, N.M.,*How Machine Learning is Powering Neuroimaging to Improve Brain Health.*Neuroinformatics,*Oct*2022.* 20(4): p. 943-964.	Screening titles and abstracts	No	Not focus on clinical medicaeducation
575	Shlobin, N.A.,*Ethical Incorporation of Artificial Intelligence into Neurosurgery: A Generative Pretrained Transformer Chatbot-Based, Human-Modified Approach.*World Neurosurgery,*Jul*2024.* 187: p. E769-E791.	Screening titles and abstracts	No	Not focus on clinical medicaeducation
576	Sharma, P.,*Performance of ChatGPT on USMLE: Unlocking the Potential of Large Language Models for AI-Assisted Medical Education.*Arxiv,*Jun 30*2023.	Screening titles and abstracts	No	Not focus on clinical medicaeducation
577	Sestini, P.,*Epistemology and ethics of evidence-based medicine: putting goal-setting in the right place.*Journal of Evaluation in Clinical Practice,*Apr*2010.* 16(2): p. 301-305.	Screening titles and abstracts	No	Not focus on clinical medicaeducation
578	Serrat, M.,*Effectiveness, cost-utility and physiological underpinnings of the FIBROWALK multicomponent therapy in online and outdoor format in individuals with fibromyalgia: Study protocol of a randomized, controlled trial (On&Out study).*Frontiers in Physiology,*Nov 10*2022.* 13.	Screening titles and abstracts	No	Not focus on clinical medicaeducation
579	Sen, D.,*Artificial intelligence and the radiologist: the future in the Armed Forces Medical Services.*BMJ Military Health,*Aug*2020.* 166(4): p. 254-256.	Screening titles and abstracts	No	Not focus on clinical medicaeducation
580	Schwendicke, F.,*Artificial Intelligence in Dentistry: Chances and Challenges.*Journal of Dental Research,*Jul*2020.* 99(7): p. 769-774.	Screening titles and abstracts	No	Not focus on clinical medicaeducation
581	Sahin, E.,*Are medical oncologists ready for the artificial intelligence revolution? Evaluation of the opinions, knowledge, and experiences of medical oncologists about artificial intelligence technologies.*Medical Oncology,*Oct 9*2023.* 40(11).	Screening titles and abstracts	No	Not focus on clinical medicaeducation
582	Sadeghian, M.,*Oral Magnesium Supplementation Improved Lipid Profile but Increased Insulin Resistance in Patients with Diabetic Nephropathy: a Double-Blind Randomized Controlled Clinical Trial.*Biological Trace Element Research,*Jan*2020.* 193(1): p. 23-35.	Screening titles and abstracts	No	Not focus on clinical medicaeducation
583	Sachsenmeier, P.,*Industry 5.0-The Relevance and Implications of Bionics and Synthetic Biology.*Engineering,*Jun*2016.* 2(2): p. 225-229.	Screening titles and abstracts	No	Not focus on clinical medicaeducation
584	Ryan, M.,*Using Photovoice to Encourage Reflection in Health Professions Students Completing a Short-term Experience in Global Health.*American Journal of Pharmaceutical Education,*Apr 1*2020.* 84(4): p. 474-483.	Screening titles and abstracts	No	Not focus on clinical medicaeducation
585	Russell, R.G.,*Competencies for the Use of Artificial Intelligence-Based Tools by Health Care Professionals.*Academic Medicine,*Mar*2023.* 98(3): p. 348-356.	Screening titles and abstracts	No	Not focus on clinical medicaeducation
586	Rowe, J.P.,*Artificial Intelligence for Personalized Preventive Adolescent Healthcare.*Journal of Adolescent Health,*Aug*2020.* 67(2): p. 552-558.	Screening titles and abstracts	No	Not focus on clinical medicaeducation
587	Roldan-Vasquez, E.,*Reliability of artificial intelligence chatbot responses to frequently asked questions in breast surgical oncology.*Journal of Surgical Oncology,*Aug*2024.* 130(2): p. 188-203.	Screening titles and abstracts	No	Not focus on clinical medicaeducation
588	Roganovic, J.,*Responsible Use of Artificial Intelligence in Dentistry: Survey on Dentists' and Final-Year Undergraduates' Perspectives.*Healthcare,*May 19*2023.* 11(10).	Screening titles and abstracts	No	Not focus on clinical medicaeducation
589	Robinson, C.L.,*Reviewing the Potential Role of Artificial Intelligence in Delivering Personalized and Interactive Pain Medicine Education for Chronic Pain Patients.*Journal of Pain Research,*2024*2024.* 17: p. 923-929.	Screening titles and abstracts	No	Not focus on clinical medicaeducation
590	Robbins, D.A.,*Person-centric clinical trials: Ethical challenges in recruitment and data transparency for improved outcomes.*Journal of Clinical Pharmacology,*Sep*2014.* 54(9): p. 1072-1077.	Screening titles and abstracts	No	Not focus on clinical medicaeducation
591	Risso-Gill, I.,*Exploring the scope of practice and training of Obstetricians and Gynaecologists in England, Italy and Belgium: a qualitative study.*European Journal of Obstetrics & Gynecology and Reproductive Biology,*Sep*2014.* 180: p. 40-45.	Screening titles and abstracts	No	Not focus on clinical medicaeducation
592	Ribeiro, M.R.V.,*Final Internship Report 6th Year.*Journal,*2014.	Screening titles and abstracts	No	Not focus on clinical medicaeducation
593	Ramesha, G.N.,*Interlinked conceptual learning system for promoting enhanced understanding and collaboration in e.g. different subjects, during space exploration training for learners in e.g. environmental conservation workshops, has collaborative environment module promoting group collaboration among.*Journal,*(Issue).	Screening titles and abstracts	No	Not focus on clinical medicaeducation
594	Ramesh, V.,*Human-Centered Machine Learning for Healthcare: Examples in Neurology and Pulmonology.*Journal,*2020.	Screening titles and abstracts	No	Not focus on clinical medicaeducation
595	Rajewsky, N.,*LifeTime and improving European healthcare through cell-based interceptive medicine.*Nature,*Nov 19*2020.* 587(7834): p. 377-386.	Screening titles and abstracts	No	Not focus on clinical medicaeducation
596	Rahimzadeh, V.,*Ethics Education for Healthcare Professionals in the Era of chatGPT and Other Large Language Models: Do We Still Need It?*American Journal of Bioethics,*Oct 3*2023.* 23(10): p. 17-27.	Screening titles and abstracts	No	Not focus on clinical medicaeducation
597	Qureshi, J.,*Artificial Intelligence (AI) Deepfakes in Healthcare Systems: A Double-Edged Sword? Balancing Opportunities and Navigating Risks.*Preprints,*Feb 04*2024.	Screening titles and abstracts	No	Not focus on clinical medicaeducation
598	Quinn, T.P.,*Readying Medical Students for Medical AI: The Need to Embed AI Ethics Education.*Arxiv,*Sep 07*2021.	Screening titles and abstracts	No	Not focus on clinical medicaeducation
599	Qin, Y.,*Functional brain connectome and its relation to mild cognitive impairment in cerebral small vessel disease patients with thalamus lacunes A cross-sectional study.*Medicine,*Oct*2019.* 98(40).	Screening titles and abstracts	No	Not focus on clinical medicaeducation
600	Price, T.,*CAREER: Improving Machine Learning Education through Data-driven Support for Pipeline Design and Implementation.*Oct 01*2023.	Screening titles and abstracts	No	Not focus on clinical medicaeducation
601	Pressman, S.M.,*AI and Ethics: A Systematic Review of the Ethical Considerations of Large Language Model Use in Surgery Research.*Healthcare,*Apr*2024.* 12(8).	Screening titles and abstracts	No	Not focus on clinical medicaeducation
602	Preiksaitis, C.,*The Role of Large Language Models in Transforming Emergency Medicine: Scoping Review.*Jmir Medical Informatics,*2024*2024.* 12.	Screening titles and abstracts	No	Not focus on clinical medicaeducation
603	Portillo-Lara, R.,*Mind the gap: State-of-the-art technologies and applications for EEG-based brain-computer interfaces.*Apl Bioengineering,*Sep 1*2021.* 5(3).	Screening titles and abstracts	No	Not focus on clinical medicaeducation
604	Pohle, C.L.,*Final Report of Professional Stage.*Journal,*2020.	Screening titles and abstracts	No	Not focus on clinical medicaeducation
605	Pattilachan, T.M.,*Diagnosis to dissection: AI's role in early detection and surgical intervention for gastric cancer.*Journal of Robotic Surgery,*Jun 20*2024.* 18(1).	Screening titles and abstracts	No	Not focus on clinical medicaeducation
606	Patrice Delafontaine; Gutierrez, O.M.,*CTSA UM1 at the University of Alabama at Birmingham.*May 01*2024.	Screening titles and abstracts	No	Not focus on clinical medicaeducation
607	Patel, N.C.,*How might the rapid development of artificial intelligence affect the delivery of UK Defence healthcare?*BMJ Military Health,*2024.	Screening titles and abstracts	No	Not focus on clinical medicaeducation
608	Patel, J.S.,*A Data-Driven Assessment of the US Health Informatics Programs and Job Market.*Applied Clinical Informatics,*Mar*2022.* 13(02): p. 327-338.	Screening titles and abstracts	No	Not focus on clinical medicaeducation
609	Pasteka, R.,*Electro-mechanical Lung Simulator Using Polymer and Organic Human Lung Equivalents for Realistic Breathing Simulation.*Scientific Reports,*Dec 24*2019.* 9.	Screening titles and abstracts	No	Not focus on clinical medicaeducation
610	Park, H.W.,*Conversations and Medical News Frames on Twitter: Infodemiological Study on COVID-19 in South Korea.*Journal of Medical Internet Research,*May 5*2020.* 22(5).	Screening titles and abstracts	No	Not focus on clinical medicaeducation
611	Park, E.J.,*Nanotechnology Course Designed for Non-Science Majors To Promote Critical Thinking and Integrative Learning Skills.*Journal of Chemical Education,*Jun*2019.* 96(6): p. 1278-1282.	Screening titles and abstracts	No	Not focus on clinical medicaeducation
612	Papachristou, N.,*Digital Transformation of Cancer Care in the Era of Big Data, Artificial Intelligence and Data-Driven Interventions: Navigating the Field.*Seminars in Oncology Nursing,*Jun*2023.* 39(3).	Screening titles and abstracts	No	Not focus on clinical medicaeducation
613	Paladugu, P.S.,*Generative Adversarial Networks in Medicine: Important Considerations for this Emerging Innovation in Artificial Intelligence.*Annals of Biomedical Engineering,*Oct*2023.* 51(10): p. 2130-2142.	Screening titles and abstracts	No	Not focus on clinical medicaeducation
614	Ortiz, P.M.,*Multimodal Coordination of Interaction by Interpreters in Bilingual Healthcare Encounters.*Journal,*2017.	Screening titles and abstracts	No	Not focus on clinical medicaeducation
615	Orlova, I.A.,*Opinion research among Russian Physicians on the application of technologies using artificial intelligence in the field of medicine and health care.*BMC health services research,*Jul 13*2023.* 23(1).	Screening titles and abstracts	No	Not focus on clinical medicaeducation
616	Oliva, A.,*Management of Medico-Legal Risks in Digital Health Era: A Scoping Review.*Frontiers in Medicine,*Jan 11*2022.* 8.	Screening titles and abstracts	No	Not focus on clinical medicaeducation
617	Ohde, J.W.,*Implementation of Tobacco Treatment for Cancer Patients.*Journal,*2021.	Screening titles and abstracts	No	Not focus on clinical medicaeducation
618	Obertova, Z.,*Postmortem imaging of perimortem skeletal trauma.*Forensic Science International,*Sep*2019.* 302.	Screening titles and abstracts	No	Not focus on clinical medicaeducation
619	Norris, C.,*Large Language Models Like ChatGPT in ABME: Author Guidelines.*Annals of Biomedical Engineering,*Jun*2023.* 51(6): p. 1121-1122.	Screening titles and abstracts	No	Not focus on clinical medicaeducation
620	Noone, P.H.,*Use of role play in undergraduate teaching of ethics - An experience.*Journal of Forensic and Legal Medicine,*Apr*2013.* 20(3): p. 136-138.	Screening titles and abstracts	No	Not focus on clinical medicaeducation
621	Nkurunziza, A.,*Perceived self-efficacy and willingness to teach family planning among nursing and midwifery faculty in higher learning institutions in Rwanda.*BMC medical education,*Dec 20*2023.* 23(1).	Screening titles and abstracts	No	Not focus on clinical medicaeducation
622	Nigra, A.E.,*Research Experience and Training Coordination Core.*Sep 21*2022.	Screening titles and abstracts	No	Not focus on clinical medicaeducation
623	Nicolaidis, C.,*Primary Care for Adults on the Autism Spectrum.*Medical Clinics of North America,*Sep*2014.* 98(5): p. 1169-+.	Screening titles and abstracts	No	Not focus on clinical medicaeducation
624	Ng, J.Y.,*Attitudes and Perceptions of Medical Researchers Towards the Use of Artificial Intelligence Chatbots in the Scientific Process: A Protocol for a Cross-Sectional Survey.*medRxiv,*Jul 27*2023.	Screening titles and abstracts	No	Not focus on clinical medicaeducation
625	Ng, J.H.,*Illness perception in patients with chronic kidney disease and kidney failure: a scoping review protocol.*BMJ Open,*2021*2021.* 11(2).	Screening titles and abstracts	No	Not focus on clinical medicaeducation
626	Neyrinck, M.M.,*Performance of an apheresis procedure: The apheresis nurse-operator and nursing aspects.*Transfusion and Apheresis Science,*Jun*2019.* 58(3): p. 296-299.	Screening titles and abstracts	No	Not focus on clinical medicaeducation
627	Nedeva, T.,*Perioperative Delirium in the Orthopaedic and Traumatologic Patients.*Journal,*2012.	Screening titles and abstracts	No	Not focus on clinical medicaeducation
628	Navas-Acien, A.N.A.,*Research Experience and Training Coordination Core.*Sep 21*2022.	Screening titles and abstracts	No	Not focus on clinical medicaeducation
629	Naseem, U.,*Advancing Accuracy in Multimodal Medical Tasks Through Bootstrapped Language-Image Pretraining (BioMedBLIP):Performance Evaluation Study.*Jmir Medical Informatics,*2024*2024.* 12.	Screening titles and abstracts	No	Not focus on clinical medicaeducation
630	Namous, N.,*The Current and Future Role of Artificial Intelligence in Medicine: Bioethical Considerations and Exploration of AI in Medicine, Radiology and Mammography.*Journal,*2023.	Screening titles and abstracts	No	Not focus on clinical medicaeducation
631	Namba, M.,*The current status of treatment-related severe hypoglycemia in Japanese patients with diabetes mellitus: A report from the committee on a survey of severe hypoglycemia in the Japan Diabetes Society.*Journal of Diabetes Investigation,*May*2018.* 9(3): p. 642-656.	Screening titles and abstracts	No	Not focus on clinical medicaeducation
632	Myriam Fornage; Shuiwang Ji; Zhi, D.,*Genetics of deep-learning-derived neuroimaging endophenotypes for Alzheimer's Disease (Parent grant).*Jul 01*2021.	Screening titles and abstracts	No	Not focus on clinical medicaeducation
633	Morya, V.K.,*Application of ChatGPT for Orthopedic Surgeries and Patient Care.*Clinics in Orthopedic Surgery,*Jun*2024.* 16(3): p. 347-356.	Screening titles and abstracts	No	Not focus on clinical medicaeducation
634	Morosoli, J.J.,*Scientific clickbait: Examining media coverage and readability in genome-wide association research.*Plos One,*Jan 5*2024.* 19(1).	Screening titles and abstracts	No	Not focus on clinical medicaeducation
635	Morgan, S.,*Random case analysis A new framework for Australian general practice training.*Australian Family Physician,*Jan-Feb*2013.* 42(1-2): p. 69-73.	Screening titles and abstracts	No	Not focus on clinical medicaeducation
636	Morales Hector, F.d.l.C.,*Acciones educativas para fortalecer la educación cívica de estudiantes de las tecnologías de la salud.*Edumecentro,*2022*2022.* 14: p. e1992-e1992.	Screening titles and abstracts	No	Not focus on clinical medicaeducation
637	Monlezun Jr, D.J.,*Artificial Intelligence-Driven Population Health Management Improving Healthcare Value & Equity: Culinary Medicine & Its Multi-Site Cohort Study with Nested Bayesian Adaptive Randomized Trial of 3,785 Medical Trainees/Professionals & Patients.*Journal,*2017.	Screening titles and abstracts	No	Not focus on clinical medicaeducation
638	Monaro, M.,*Editorial Special Issue Interaction With Artificial Intelligence Systems: New Human-Centered Perspectives and Challenges.*Ieee Transactions on Human-Machine Systems,*Jun*2022.* 52(3): p. 326-331.	Screening titles and abstracts	No	Not focus on clinical medicaeducation
639	Milossi, M.,*AI Ethics: Algorithmic Determinism or Self-Determination? The GPDR Approach.*Ieee Access,*2021*2021.* 9: p. 58455-58466.	Screening titles and abstracts	No	Not focus on clinical medicaeducation
640	Michael B. Laskoff; Pathak, J.,*Bioethical Considerations for Building, Evaluating, and Implementing Artificial Intelligence in Perinatal Mood and Anxiety Disorders.*Jul 21*2021.	Screening titles and abstracts	No	Not focus on clinical medicaeducation
641	Meparishvili, K.,*Evaluating Health Care Professionals' Readiness for e-Health Adoption in the Context of the COVID-19 Pandemic: A Georgian Perspective.*Telemedicine and E-Health,*May 1*2024.* 30(5): p. 1479-1483.	Screening titles and abstracts	No	Not focus on clinical medicaeducation
642	Meneses Castañeda, R.M.,*Síndrome visual informático en estudiantes de medicina en educación virtual de una universidad peruana durante el 2021.*Revista de la Facultad de Medicina Humana,*2023-01*2023.* 23(1): p. 25-32.	Screening titles and abstracts	No	Not focus on clinical medicaeducation
643	McIntyre, H.R.,*Factors influencing student midwives' competence and confidence when incorporating unicef uk baby friendly initiative (bfi) education standards in clinical practice.*Jan 01*2013.	Screening titles and abstracts	No	Not focus on clinical medicaeducation
644	McGee, S.J.,*Defining Chronic Pain Ethics.*Pain Medicine,*2011*2011.* 12(9): p. 1376-1384.	Screening titles and abstracts	No	Not focus on clinical medicaeducation
645	McDonald, K.E.M.S.,*Including Adults with Intellectual Disability in Precision Medicine Research - Project ENGAGE.*Jul 15*2022.	Screening titles and abstracts	No	Not focus on clinical medicaeducation
646	McCaffrey, N.,*Protocol for a systematic review of reviews on training primary care providers in dermoscopy to detect skin cancers.*BMJ Open,*Dec*2023.* 13(12).	Screening titles and abstracts	No	Not focus on clinical medicaeducation
647	McBee, J.C.,*Interdisciplinary Inquiry via PanelGPT: Application to Explore Chatbot Application in Sports Rehabilitation.*medRxiv,*Jul 27*2023.	Screening titles and abstracts	No	Not focus on clinical medicaeducation
648	Mc Niven, M.A.L.R.R.,*Mayo Clinic Hepatobiliary SPORE Diversity Supplement Dr. Musa Gabere.*Sep 10*2018.	Screening titles and abstracts	No	Not focus on clinical medicaeducation
649	Matsipane, M.J.,*A Model to Facilitate Spirituality in Nursing Education.*Journal,*2017.	Screening titles and abstracts	No	Not focus on clinical medicaeducation
650	Matlala, B.S.,*Non-Divulgence of Patients Who Use Traditional Medicine in the Critical Care Units of a West Rand Mine Hospital.*Journal,*2013.	Screening titles and abstracts	No	Not focus on clinical medicaeducation
651	Mastour, H.,*Prediction of medical sciences students' performance on high-stakes examinations using machine learning models: a protocol for a systematic review.*BMJ Open,*May*2023.* 13(5).	Screening titles and abstracts	No	Not focus on clinical medicaeducation
652	Marco-Ruiz, L.,*A multinational study on artificial intelligence adoption: Clinical implementers' perspectives.*International Journal of Medical Informatics,*Apr*2024.* 184.	Screening titles and abstracts	No	Not focus on clinical medicaeducation
653	Manning, M.,*Strategies to Facilitate Teaching and Learning within Large Classes at a Nursing College in Gauteng.*Journal,*2013.	Screening titles and abstracts	No	Not focus on clinical medicaeducation
654	Mangalote, I.A.C.,*A comprehensive study to learn the impact of augmented reality and haptic interaction in ultrasound-guided percutaneous liver biopsy training and education.*Artificial Intelligence Review,*Jun 25*2024.* 57(7).	Screening titles and abstracts	No	Not focus on clinical medicaeducation
655	Malin, B.A.,*Ethics Core (FABRIC).*Jan 01*2023.	Screening titles and abstracts	No	Not focus on clinical medicaeducation
656	Malin, B.A.,*Ethics Core (FABRIC).*Jul 08*2022.	Screening titles and abstracts	No	Not focus on clinical medicaeducation
657	MacLure, J.,*Contagious Communities: The Politics of Bodily Contact in Victorian Novels.*Journal,*2017.	Screening titles and abstracts	No	Not focus on clinical medicaeducation
658	Machleid, F.,*Perceptions of Digital Health Education Among European Medical Students: Mixed Methods Survey.*Journal of Medical Internet Research,*Aug 14*2020.* 22(8).	Screening titles and abstracts	No	Not focus on clinical medicaeducation
659	Luxton, D.D.,*Recommendations for the ethical use and design of artificial intelligent care providers.*Artificial Intelligence in Medicine,*Sep*2014.* 62(1): p. 1-10.	Screening titles and abstracts	No	Not focus on clinical medicaeducation
660	Luo, H.,*Predicting dementia diagnosis from cognitive footprints in electronic health records: a case-control study protocol.*BMJ Open,*2020*2020.* 10(11).	Screening titles and abstracts	No	Not focus on clinical medicaeducation
661	Lopez Ortiz, W.J.,*Professionalism: A Phenomenological Study on Experiences of University Students in Health Programs.*Journal,*2013.	Screening titles and abstracts	No	Not focus on clinical medicaeducation
662	Liu, Y.,*Summary of ChatGPT-Related Research and Perspective Towards the Future of Large Language Models.*Arxiv,*Aug 22*2023.	Screening titles and abstracts	No	Not focus on clinical medicaeducation
663	Liu, J.,*Preparing to Care for a Culturally and Linguistically Diverse UK Patient Population: An Ethnographic Investigation of How Medical Students Develop Their Cultural Competence.*Jan 01*2021.	Screening titles and abstracts	No	Not focus on clinical medicaeducation
664	Lin, M.-J.,*Breaking Sound Barriers: Exploring Tele-Audiology's Impact on Hearing Healthcare.*Diagnostics,*Apr*2024.* 14(8).	Screening titles and abstracts	No	Not focus on clinical medicaeducation
665	Lim, B.,*Using Generative Artificial Intelligence Tools in Cosmetic Surgery: A Study on Rhinoplasty, Facelifts, and Blepharoplasty Procedures.*Journal of Clinical Medicine,*Oct*2023.* 12(20).	Screening titles and abstracts	No	Not focus on clinical medicaeducation
666	Liang, Y.,*User-Centered Deep Learning for Medical Image Analysis.*Journal,*2022.	Screening titles and abstracts	No	Not focus on clinical medicaeducation
667	Li, W.,*ChatGPT in Colorectal Surgery: A Promising Tool or a Passing Fad?*Annals of Biomedical Engineering,*Sep*2023.* 51(9): p. 1892-1897.	Screening titles and abstracts	No	Not focus on clinical medicaeducation
668	Li, J.,*Prediction of recurrent ischaemic stroke using radiomics data and machine learning methods in patients with acute ischaemic stroke: protocol for a multicentre, large sample, prospective observational cohort study in China.*BMJ Open,*Oct*2023.* 13(10).	Screening titles and abstracts	No	Not focus on clinical medicaeducation
669	Leiter, C.,*ChatGPT: A Meta-Analysis after 2.5 Months.*Arxiv,*Feb 20*2023.	Screening titles and abstracts	No	Not focus on clinical medicaeducation
670	Lee, S.,*A Study on the Most Typical Cases of Ethical Fallout from Realistic Contents and Related Regulations - Focusing on classification of types and specific elements.*Journal of Korea Intitute of Spatial Design,*2021*2021.* 16(7): p. 411-420.	Screening titles and abstracts	No	Not focus on clinical medicaeducation
671	Law, S.,*ChatGPT/GPT-4 (large language models): Opportunities and challenges of perspective in bariatric healthcare professionals.*Obesity Reviews,*Jul*2024.* 25(7).	Screening titles and abstracts	No	Not focus on clinical medicaeducation
672	Laurens, J.B.,*A South African Perspective on Prohibited Substance Testing in Humans: A Proposed Regulatory Framework.*Journal,*2020.	Screening titles and abstracts	No	Not focus on clinical medicaeducation
673	Larkins, K.M.,*Transferability of robotic console skills by early robotic surgeons: a multi-platform crossover trial of simulation training.*Journal of Robotic Surgery,*Jun*2023.* 17(3): p. 859-867.	Screening titles and abstracts	No	Not focus on clinical medicaeducation
674	Lario, R.F.,*Method for Structuring Complex Clinical Knowledge and Its Representational Formalisms to Support Knowledge Interoperability in Healthcare.*Journal,*2023.	Screening titles and abstracts	No	Not focus on clinical medicaeducation
675	Lareyre, F.,*Telemedicine and Digital Health Applications in Vascular Surgery.*Journal of Clinical Medicine,*Oct*2022.* 11(20).	Screening titles and abstracts	No	Not focus on clinical medicaeducation
676	Langlois, J.,*Spatial Abilities and Effect of Working Memory on Pictures of Objects Recognized from Haptic Perception.*Faseb Journal,*Apr*2018.* 32(1).	Screening titles and abstracts	No	Not focus on clinical medicaeducation
677	Lai, V.W.Y.,*Deception Identification: A Machine-in-the-Loop Approach.*Journal,*2018.	Screening titles and abstracts	No	Not focus on clinical medicaeducation
678	Lai, M.-h.,*Transcranial direct current stimulation combined with bodyweight support-tai chi footwork for motor function of stroke survivors: a study protocol of randomised controlled trial.*BMJ Open,*Mar*2023.* 13(3).	Screening titles and abstracts	No	Not focus on clinical medicaeducation
679	Kumar, D.,*Building Resilience and Vital Equity (BRAVE) - Increasing COVID-19 Testing in American Indians.*Sep 26*2017.	Screening titles and abstracts	No	Not focus on clinical medicaeducation
680	Kulzer, B.,*How do people with diabetes benefit from big data and artificial intelligence?*Diabetologe,*Dec*2021.* 17(8): p. 799-806.	Screening titles and abstracts	No	Not focus on clinical medicaeducation
681	Kuang, Y.-R.,*ChatGPT encounters multiple opportunities and challenges in neurosurgery.*International Journal of Surgery,*Oct*2023.* 109(10): p. 2886-2891.	Screening titles and abstracts	No	Not focus on clinical medicaeducation
682	Kolomitro, K.,*Using Assessment to Promote Deep and Active Learning in an Online Anatomy Course.*Faseb Journal,*Apr*2017.* 31.	Screening titles and abstracts	No	Not focus on clinical medicaeducation
683	Klang, E.,*Evaluating the role of ChatGPT in gastroenterology: a comprehensive systematic review of applications, benefits, and limitations.*Therapeutic Advances in Gastroenterology,*2023*2023.* 16.	Screening titles and abstracts	No	Not focus on clinical medicaeducation
684	Kim, S.,*An Open Medical Platform to Share Source Code and Various Pre-Trained Weights for Models to Use in Deep Learning Research.*Korean Journal of Radiology,*Dec*2021.* 22(12): p. 2073-2081.	Screening titles and abstracts	No	Not focus on clinical medicaeducation
685	Kim, J.-S.,*A Legal Policy Study on the Safety of Artificial Intelligence and Human Ethics.*Law Review,*2020*2020.* 20(1): p. 1-35.	Screening titles and abstracts	No	Not focus on clinical medicaeducation
686	Kim, J.-d.,*Specification and Extension of the Principles of Biomedical Ethics - Focusing on the relationship between artificial intelligence and patients.*Journal of Ethics Education Studies,*2022*2022.* 63: p. 489-513.	Screening titles and abstracts	No	Not focus on clinical medicaeducation
687	Khoury, P.,*A Framework for Augmented Intelligence in Allergy and Immunology Practice and Research-A Work Group Report of the AAAAI Health Informatics, Technology, and Education Committee.*Journal of Allergy and Clinical Immunology-in Practice,*May*2022.* 10(5): p. 1178-1188.	Screening titles and abstracts	No	Not focus on clinical medicaeducation
688	Khan, I.,*Can ChatGPT Help in the Awareness of Diabetes?*Annals of Biomedical Engineering,*Oct*2023.* 51(10): p. 2125-2129.	Screening titles and abstracts	No	Not focus on clinical medicaeducation
689	Kernebeck, S.,*Impact of mobile health and medical applications on clinical practice in gastroenterology.*World Journal of Gastroenterology,*Aug 7*2020.* 26(29).	Screening titles and abstracts	No	Not focus on clinical medicaeducation
690	Kempe, J.,*NRT-HDR: FUTURE Foundations, Translation, and Responsibility for Data Science Impact.*Sep 01*2019.	Screening titles and abstracts	No	Not focus on clinical medicaeducation
691	Kelwick, R.,*Promoting microbiology education through the iGEM synthetic biology competition.*Fems Microbiology Letters,*Aug*2015.* 362(16).	Screening titles and abstracts	No	Not focus on clinical medicaeducation
692	Kelly, M.,*<i>'Things we are expected to just do and deal with'</i>: Using the medical humanities to encourage reflection on vulnerability and nurture clinical skills, collegiality, compassion, and self-care.*Perspectives on Medical Education,*Oct*2022.* 11(5): p. 300-304.	Screening titles and abstracts	No	Not focus on clinical medicaeducation
693	Kekana, R.M.,*Teaching and Learning Ethics and Human Rights in the Undergraduate Radiography Programme.*Journal,*2018.	Screening titles and abstracts	No	Not focus on clinical medicaeducation
694	Katznelson, G.,*The need for health AI ethics in medical school education.*Advances in Health Sciences Education,*Oct*2021.* 26(4): p. 1447-1458.	Screening titles and abstracts	No	Not focus on clinical medicaeducation
695	Karanfil, T.,*RII Track-1: AI-enabled Devices for the Advancement of Personalized and Transformative Healthcare in South Carolina.*Aug 01*2023.	Screening titles and abstracts	No	Not focus on clinical medicaeducation
696	Karakas, C.,*Leveraging ChatGPT in the Pediatric Neurology Clinic: Practical Considerations for Use to Improve Efficiency and Outcomes.*Pediatric Neurology,*Nov*2023.* 148: p. 157-163.	Screening titles and abstracts	No	Not focus on clinical medicaeducation
697	Kaphingst, K.A.M.S.,*Leveraging an electronic medical record infrastructure to identify primary care patients eligible for genetic testing for hereditary cancer and evaluate novel cancer genetics service delivery models.*Sep 18*2018.	Screening titles and abstracts	No	Not focus on clinical medicaeducation
698	Kane, M.D.,*Professional social networking web portal for providing e.g. text blogging and professional services between legal professionals, has communication platform allowing verified member in communication with another verified member.*Journal,*(Issue).	Screening titles and abstracts	No	Not focus on clinical medicaeducation
699	Kalsi, D.S.,*What is the effect of fasting on the lifespan of neurons?*Ageing Research Reviews,*Nov*2015.* 24: p. 160-165.	Screening titles and abstracts	No	Not focus on clinical medicaeducation
700	Kaidar-Person, O.,*Evaluating the ability of an artificial-intelligence cloud-based platform designed to provide information prior to locoregional therapy for breast cancer in improving patient's satisfaction with therapy: The CINDERELLA trial.*Plos One,*Aug 3*2023.* 18(8).	Screening titles and abstracts	No	Not focus on clinical medicaeducation
701	Jung, J.S.,*Current Status and Future Direction of Artificial Intelligence in Healthcare and Medical Education.*Korean Medical Education Review,*2020*2020.* 22(2): p. 99-114.	Screening titles and abstracts	No	Not focus on clinical medicaeducation
702	Jotterand, F.,*Artificial Intelligence in Medicine: A Sword of Damocles?*Journal of Medical Systems,*Jan*2022.* 46(1).	Screening titles and abstracts	No	Not focus on clinical medicaeducation
703	Jones, S.R.,*The Neurobiology of Drug Abuse.*Jul 01*2017.	Screening titles and abstracts	No	Not focus on clinical medicaeducation
704	Jones, D.T.,*Artificial Intelligence and the Practice of Neurology in 2035 The Neurology Future Forecasting Series.*Neurology,*Feb 8*2022.* 98(6): p. 238-245.	Screening titles and abstracts	No	Not focus on clinical medicaeducation
705	Johnston, C.,*Divergence in healthcare decision-making: seeking a consensus on the meaning and application of 'best interests'.*Jan 01*2011.	Screening titles and abstracts	No	Not focus on clinical medicaeducation
706	Joda, T.,*Personalized workflows in reconstructive dentistry-current possibilities and future opportunities.*Clinical Oral Investigations,*Jun*2022.* 26(6): p. 4283-4290.	Screening titles and abstracts	No	Not focus on clinical medicaeducation
707	JinDong, K.,*Awareness on Biomedical Ethics and the Technology of Artificial Intelligence among Healthcare Workers and College Students Majoring in Healthcare.*The Journal of Learner-Centered Curriculum and Instruction,*2019*2019.* 19(12): p. 955-971.	Screening titles and abstracts	No	Not focus on clinical medicaeducation
708	Ji, E.S.,*Type of Perception toward Change of 4th Industrial Revolution and Nursing Education in Nursing Students: Q Methodological Approach.*Journal of Wellness,*2020*2020.* 15(2): p. 135-148.	Screening titles and abstracts	No	Not focus on clinical medicaeducation
709	Jeffrey, D.I.,*Exploring empathy with medical students: a qualitative longitudinal phenomenological study.*Jan 01*2018.	Screening titles and abstracts	No	Not focus on clinical medicaeducation
710	Jang, S.-c.,*Recent Trends and Implications for Artificial Intelligence Regulation.*Science, Technology and Law,*2024*2024.* 15(1): p. 153-174.	Screening titles and abstracts	No	Not focus on clinical medicaeducation
711	Jamil, N.,*Advancing Real-Time Remote Learning: A Novel Paradigm for Cognitive Enhancement Using EEG and Eye-Tracking Analytics.*Ieee Access,*2024*2024.* 12: p. 93116-93132.	Screening titles and abstracts	No	Not focus on clinical medicaeducation
712	Jaju, P.,*Evaluation of Trichoscopic Patterns in Patchy Hair Loss: a Case Series Study.*Journal,*2018.	Screening titles and abstracts	No	Not focus on clinical medicaeducation
713	Ittarat, M.,*Personalized Care in Eye Health: Exploring Opportunities, Challenges, and the Road Ahead for Chatbots.*Journal of Personalized Medicine,*Dec*2023.* 13(12).	Screening titles and abstracts	No	Not focus on clinical medicaeducation
714	Ilikhan, S.U.,*How to mitigate the risks of deployment of artificial intelligence in medicine?*Turkish Journal of Medical Sciences,*2024*2024.* 54(3): p. 483-493.	Screening titles and abstracts	No	Not focus on clinical medicaeducation
715	Hyun, R.S.,*The problem of ‘embryonic reduction’ in Korea and the doctrine of the Church.*The Catholic Theology,*2017*2017.* 31: p. 131-165.	Screening titles and abstracts	No	Not focus on clinical medicaeducation
716	Hui, L.,*Noninvasive Prenatal DNA Testing: The Vanguard of Genomic Medicine.*Journal,*Date*2017.* 68(Issue): p. 459-472.	Screening titles and abstracts	No	Not focus on clinical medicaeducation
717	Hu, Z.,*Tempering Expectations on the Medical Artificial Intelligence Revolution: The Medical Trainee Viewpoint.*Jmir Medical Informatics,*Aug*2022.* 10(8).	Screening titles and abstracts	No	Not focus on clinical medicaeducation
718	Hu, Y.D.,*A preliminary study of nursing professionalism and its construction.*Jan 01*2011.	Screening titles and abstracts	No	Not focus on clinical medicaeducation
719	Houghton, C.,*Factors that impact on recruitment to randomised trials in health care: a qualitative evidence synthesis.*Cochrane Database of Systematic Reviews,*2020*2020(10).	Screening titles and abstracts	No	Not focus on clinical medicaeducation
720	Hong, J.-S.,*A study on College Students' Perceptions of Artificial Intelligence Robot Ethics.*The Journal of the Korea Contents Association,*2024*2024.* 24(4): p. 618-626.	Screening titles and abstracts	No	Not focus on clinical medicaeducation
721	Hirsch, J.A.,*Longitudinal neighbourhood determinants with cognitive health and dementia disparities: protocol of the Multi-Ethnic Study of Atherosclerosis Neighborhoods and Aging prospective cohort study.*BMJ Open,*Nov*2022.* 12(11).	Screening titles and abstracts	No	Not focus on clinical medicaeducation
722	Hirani, R.,*Artificial Intelligence and Healthcare: A Journey through History, Present Innovations, and Future Possibilities.*Life-Basel,*May*2024.* 14(5).	Screening titles and abstracts	No	Not focus on clinical medicaeducation
723	Hill, A.-M.,*Reducing falls after hospital discharge: a protocol for a randomised controlled trial evaluating an individualised multimodal falls education programme for older adults.*BMJ Open,*Feb*2017.* 7(2).	Screening titles and abstracts	No	Not focus on clinical medicaeducation
724	Heinemann, S.,*Only artificial intelligence can heal us? Artificial intelligence in medicine as deus ex machina, grands recits nouveaux or supertool?*Urologe,*Sep*2019.* 58(9): p. 1007-1015.	Screening titles and abstracts	No	Not focus on clinical medicaeducation
725	Hammer, R.R.,*Students as Resurrectionists-A Multimodal Humanities Project in Anatomy Putting Ethics and Professionalism in Historical Context.*Anatomical Sciences Education,*Sep-Oct*2010.* 3(5): p. 244-248.	Screening titles and abstracts	No	Not focus on clinical medicaeducation
726	Haman, G.M.,*The Motivational Needs of Primary Health Care Nurses in a Mine Clinic Setting.*Journal,*2013.	Screening titles and abstracts	No	Not focus on clinical medicaeducation
727	Haley, L.C.,*Attitudes on Artificial Intelligence use in Pediatric Care From Parents of Hospitalized Children.*Journal of Surgical Research,*Mar*2024.* 295: p. 158-167.	Screening titles and abstracts	No	Not focus on clinical medicaeducation
728	Haile, H.B.,*Targeting Married Women in Microfinance Programmes: Transforming or Reinforcing Gender Inequalities? Evidence from Ethiopia.*Journal,*2010.	Screening titles and abstracts	No	Not focus on clinical medicaeducation
729	Habib, M.M.,*Knowledge, attitudes, and perceptions of healthcare students and professionals on the use of artificial intelligence in healthcare - A cross sectional study from Pakistan.*medRxiv,*Jan 09*2024.	Screening titles and abstracts	No	Not focus on clinical medicaeducation
730	Gupta, V.,*CAP: Capacity Building for Trustworthy AI in Medical Systems (TAIMS).*Oct 01*2023.	Screening titles and abstracts	No	Not focus on clinical medicaeducation
731	Griswold, M.E.,*Biostatistics, Epidemiology, and Research Design Core.*Aug 18*2016.	Screening titles and abstracts	No	Not focus on clinical medicaeducation
732	Gotlieb, R.J.M.,*Diverse adolescents' transcendent thinking predicts young adult psychosocial outcomes via brain network development.*Scientific Reports,*Mar 15*2024.* 14(1).	Screening titles and abstracts	No	Not focus on clinical medicaeducation
733	Gordon, E.C.,*Trust and Psychedelic Moral Enhancement.*Neuroethics,*Jul*2022.* 15(2).	Screening titles and abstracts	No	Not focus on clinical medicaeducation
734	Gopalakrishnan, G.,*REU Site: Trust and Reproducibility of Intelligent Computation.*Mar 15*2023.	Screening titles and abstracts	No	Not focus on clinical medicaeducation
735	Gomes, A.P.,*Transformação da educação médica: é possível formar um novo médico a partir de mudanças no método de ensino-aprendizagem?*Revista Brasileira de Educação Médica,*2011-12*2011.* 35(4): p. 557-566.	Screening titles and abstracts	No	Not focus on clinical medicaeducation
736	Gillan, C.F.J.,*Healthcare Professional Association Agency in Preparing for Complex Technological Interventions: A Multiple-Case Study of Artificial Intelligence in Radiation Medicine and Medical Imaging.*Journal,*2022.	Screening titles and abstracts	No	Not focus on clinical medicaeducation
737	Ghias, K.,*How we developed a bioethics theme in an undergraduate medical curriculum.*Medical Teacher,*2011*2011.* 33(12): p. 974-977.	Screening titles and abstracts	No	Not focus on clinical medicaeducation
738	Geller, G.,*Beyond "Compliance": The Role of Institutional Culture in Promoting Research Integrity.*Academic Medicine,*Aug*2010.* 85(8): p. 1296-1302.	Screening titles and abstracts	No	Not focus on clinical medicaeducation
739	Geanta, M.,*The Emerging Role of Large Language Models in Improving Prostate Cancer Literacy.*Bioengineering-Basel,*Jul*2024.* 11(7).	Screening titles and abstracts	No	Not focus on clinical medicaeducation
740	Garcia, A.C.F.,*Internet use for Searching Ethical Health Information in Portugal: A Cross Sectional Study.*Journal,*2019.	Screening titles and abstracts	No	Not focus on clinical medicaeducation
741	Garcelon, N.,*Electronic health records for the diagnosis of rare diseases.*Kidney International,*Apr*2020.* 97(4): p. 676-686.	Screening titles and abstracts	No	Not focus on clinical medicaeducation
742	Fresán, A.,*Actitudes de mujeres estudiantes de psicología hacia las personas con esquizofrenia: Relación con la percepción de agresividad y peligrosidad.*Salud mental,*2012-06*2012.* 35(3): p. 215-223.	Screening titles and abstracts	No	Not focus on clinical medicaeducation
743	Ford, D.W.,*Building Trust: Developing an Ethical Communication Framework for Navigating Artificial Intelligence Discussions and Addressing Potential Patient Concerns.*Blood,*Nov 2*2023.* 142.	Screening titles and abstracts	No	Not focus on clinical medicaeducation
744	Fogato, L.,*Multidisciplinary training in the future of surgical education.*Annali Italiani Di Chirurgia,*Sep-Oct*2019.* 90(5): p. 389-391.	Screening titles and abstracts	No	Not focus on clinical medicaeducation
745	Fiore, R.A.,*Measuring and Improving Medical Informed Consent in the Context of Aphasia.*Journal,*2023.	Screening titles and abstracts	No	Not focus on clinical medicaeducation
746	Feudtner, C.,*Pediatric Palliative Care and Hospice Care Commitments, Guidelines, and Recommendations.*Pediatrics,*Nov*2013.* 132(5): p. 966-972.	Screening titles and abstracts	No	Not focus on clinical medicaeducation
747	Ferreira, P.M.M.,*Artificial Intelligence: an Exploratory Study About the Impact on Service.*Journal,*2018.	Screening titles and abstracts	No	Not focus on clinical medicaeducation
748	Fayos De Arizon, L.,*Artificial intelligence: a new field of knowledge for nephrologists?*Clinical Kidney Journal,*Dec*2023.* 16(12): p. 2314-2326.	Screening titles and abstracts	No	Not focus on clinical medicaeducation
749	Favaretto, M.,*Big Data and Digitalization in Dentistry: A Systematic Review of the Ethical Issues.*International Journal of Environmental Research and Public Health,*Apr*2020.* 17(7).	Screening titles and abstracts	No	Not focus on clinical medicaeducation
750	Farrell, R.,*Engaging Patients in Prenatal Genetic Testing Decisions as a Pathway to Improve Obstetric Outcomes.*Sep 14*2017.	Screening titles and abstracts	No	Not focus on clinical medicaeducation
751	Farhat, C.,*Planning Grant: Engineering Research Center for Digital Twins in Engineering and Medicine.*Sep 01*2019.	Screening titles and abstracts	No	Not focus on clinical medicaeducation
752	Fanning, D.M.,*Preliminary analysis of demographics and learning attributes of graduate entry medical students.*Irish Journal of Medical Science,*Mar*2010.* 179(1): p. 95-98.	Screening titles and abstracts	No	Not focus on clinical medicaeducation
753	Ezeibe, C.,*Haemorrhage control in the prehospital setting: a scoping review protocol.*BMJ Open,*Aug*2019.* 9(7).	Screening titles and abstracts	No	Not focus on clinical medicaeducation
754	Esmaeilzadeh, P.,*Challenges and strategies for wide-scale artificial intelligence (AI) deployment in healthcare practices: A perspective for healthcare organizations.*Artificial Intelligence in Medicine,*May*2024.* 151.	Screening titles and abstracts	No	Not focus on clinical medicaeducation
755	Errington, J.,*HDR DSC: Collaborative Research: Connecting the Dots.*Oct 01*2019.	Screening titles and abstracts	No	Not focus on clinical medicaeducation
756	Erdmann, A.,*Patients' and professionals' views related to ethical issues in precision medicine: a mixed research synthesis.*BMC medical ethics,*Aug 31*2021.* 22(1).	Screening titles and abstracts	No	Not focus on clinical medicaeducation
757	Eminoglu, A.,*Assessment of the relationship between executive Nurses' leadership Self-Efficacy and medical artificial intelligence readiness.*International Journal of Medical Informatics,*Apr*2024.* 184.	Screening titles and abstracts	No	Not focus on clinical medicaeducation
758	Elbiss, H.M.,*Gynaecological laparoscopy courses in the United Arab Emirates.*African Health Sciences,*2013*2013.* 13(2): p. 393-401.	Screening titles and abstracts	No	Not focus on clinical medicaeducation
759	Eisenberg, D.,*Sensing With Integrity: Responsible Sensor Systems in an Era of AI.*Journal,*2024.	Screening titles and abstracts	No	Not focus on clinical medicaeducation
760	Eickhoff, S.B.,*Neuroimaging-based prediction of mental traits: Road to utopia or Orwell?*Plos Biology,*Nov*2019.* 17(11).	Screening titles and abstracts	No	Not focus on clinical medicaeducation
761	Eichenberg, C.,*The Attitudes of Therapists and Physicians on the Use of Sex Robots in Sexual Therapy: Online Survey and Interview Study.*Journal of Medical Internet Research,*Aug 20*2019.* 21(8).	Screening titles and abstracts	No	Not focus on clinical medicaeducation
762	Ehlers, S.L.,*Accuracy of self-reported tobacco use status among hematopoietic SCT patients.*Bone Marrow Transplantation,*Jul*2014.* 49(7): p. 961-965.	Screening titles and abstracts	No	Not focus on clinical medicaeducation
763	Edalati, S.,*Can GPT-4 revolutionize otolaryngology? Navigating opportunities and ethical considerations.*American Journal of Otolaryngology,*Jul-Aug*2024.* 45(4).	Screening titles and abstracts	No	Not focus on clinical medicaeducation
764	Economou-Zavlanos, N.J.,*Translating ethical and quality principles for the effective, safe and fair development, deployment and use of artificial intelligence technologies in healthcare.*Journal of the American Medical Informatics Association,*Feb 16*2024.* 31(3): p. 705-713.	Screening titles and abstracts	No	Not focus on clinical medicaeducation
765	Duenas, A.,*'The Good Place', Body Donation, and Frida Kahlo: A Perfect Match? A qualitative evaluation of a novel workshop series.*Faseb Journal,*Apr*2020.* 34.	Screening titles and abstracts	No	Not focus on clinical medicaeducation
766	Duenas, A.,*"There's no way that I'm going to rock up to a pub now with a pig heart": Anatomy Outreach During COVID-19.*Faseb Journal,*May*2021.* 35.	Screening titles and abstracts	No	Not focus on clinical medicaeducation
767	Drum, B.,*Using Natural Language Processing and Machine Learning to Identify Internal Medicine-Pediatrics Residency Values in Applications.*Academic Medicine,*Nov*2023.* 98(11): p. 1278-1282.	Screening titles and abstracts	No	Not focus on clinical medicaeducation
768	Dong, Y.,*Research on How Human Intelligence, Consciousness, and Cognitive Computing Affect the Development of Artificial Intelligence.*Complexity,*Oct 28*2020.* 2020.	Screening titles and abstracts	No	Not focus on clinical medicaeducation
769	Doherty, S.,*Challenges and lessons learned in re-filming the WHO mhGAP training videos for Sri Lankan context-a qualitative study.*Conflict and Health,*Feb 13*2020.* 14(1).	Screening titles and abstracts	No	Not focus on clinical medicaeducation
770	Dergaa, I.,*From human writing to artificial intelligence generated text: examining the prospects and potential threats of ChatGPT in academic writing.*Biology of Sport,*2023*2023.* 40(2): p. 615-622.	Screening titles and abstracts	No	Not focus on clinical medicaeducation
771	de Oliveira Sousa, F.S.,*One year of unsolicited e-mails: The modus operandi of predatory journals and publishers.*Journal of Dentistry,*Jun*2021.* 109.	Screening titles and abstracts	No	Not focus on clinical medicaeducation
772	Day, R.,*FORUM ON MEDICAL AND PUBLIC HEALTH PREPAREDNESS FOR DISASTERS AND EMERGENCIES AND ACTION COLLABORATIVE ON DISASTERS/PUBLIC HEALTH EMERGENCY RESEARCH.*Sep 26*2023.	Screening titles and abstracts	No	Not focus on clinical medicaeducation
773	Davis, A.E.,*The Future of Law Firms (and Lawyers) in the Age of Artificial Intelligence.*Revista Direito GV,*2020*2020.* 16(1): p. e1945-e1945.	Screening titles and abstracts	No	Not focus on clinical medicaeducation
774	Dabla, P.K.,*Unlocking new potential of clinical diagnosis with artificial intelligence: Finding new patterns of clinical and lab data.*World Journal of Diabetes,*Mar 15*2024.* 15(3).	Screening titles and abstracts	No	Not focus on clinical medicaeducation
775	da Silva Lopes Ferreira, V.L.,*The Role of the Nurse in the pre-operative education of people in a perioperative situation: A Scoping review.*Journal,*2023.	Screening titles and abstracts	No	Not focus on clinical medicaeducation
776	Culotta, A.,*IUCRC Planning Grant: Tulane: Center for Applied Artificial Intelligence (CAAI).*Mar 01*2022.	Screening titles and abstracts	No	Not focus on clinical medicaeducation
777	Cottrell, G.,*REU Site: Interdisciplinary AI Research for Undergraduates.*Jul 01*2022.	Screening titles and abstracts	No	Not focus on clinical medicaeducation
778	Costello, D.M.,*A review of simulation training and new 3D computer-generated synthetic organs for robotic surgery education.*Journal of Robotic Surgery,*Aug*2022.* 16(4): p. 749-763.	Screening titles and abstracts	No	Not focus on clinical medicaeducation
779	Coorey, G.M.,*Implementation of a consumer-focused eHealth intervention for people with moderate-to-high cardiovascular disease risk: protocol for a mixed-methods process evaluation.*BMJ Open,*Jan*2017.* 7(1).	Screening titles and abstracts	No	Not focus on clinical medicaeducation
780	Colomer-Lahiguera, S.,*Achieving Comprehensive, Patient-Centered Cancer Services: Optimizing the Role of Advanced Practice Nurses at the Core of Precision Health.*Seminars in Oncology Nursing,*Jun*2024.* 40(3).	Screening titles and abstracts	No	Not focus on clinical medicaeducation
781	Cobianchi, L.,*Artificial Intelligence and Surgery: Ethical Dilemmas and Open Issues.*Journal of the American College of Surgeons,*Aug*2022.* 235(2): p. 268-275.	Screening titles and abstracts	No	Not focus on clinical medicaeducation
782	Ciliberti, R.,*How Italy has moved from anatomical studies in the sixteenth century to body donation in the twenty-first century.*Annali Italiani Di Chirurgia,*Jan-Feb*2020.* 91(1): p. 1-7.	Screening titles and abstracts	No	Not focus on clinical medicaeducation
783	Chu, M.,*Regulation of Health AI Chatbots in Ontario.*Journal,*2023.	Screening titles and abstracts	No	Not focus on clinical medicaeducation
784	Choudhury, A.,*Large Language Models and User Trust: Consequence of Self-Referential Learning Loop and the Deskilling of Health Care Professionals.*Journal of Medical Internet Research,*Apr 25*2024.* 26.	Screening titles and abstracts	No	Not focus on clinical medicaeducation
785	Choi, Y.,*Telemedicine and Medical Ethics in the COVID-19 Pandemic.*Public Land Law Review,*2022*2022.* 98: p. 189-204.	Screening titles and abstracts	No	Not focus on clinical medicaeducation
786	Chisholm, R.L.M.E.S.,*Genomic Medicine at Northwestern: Discovery and Implementation.*Sep 01*2015.	Screening titles and abstracts	No	Not focus on clinical medicaeducation
787	Chernova, S.,*AI Institute for Collaborative Assistance and Responsive Interaction for Networked Groups (AI-CARING).*Oct 01*2021.	Screening titles and abstracts	No	Not focus on clinical medicaeducation
788	Chen, W.W.,*The relationship between interleukin-6 and plasminogen inhibitor among middle-aged and elderly people in guangzhou.*Jan 01*2011.	Screening titles and abstracts	No	Not focus on clinical medicaeducation
789	Chen, J.,*Can ChatGPT Fool the Match? Artificial Intelligence Personal Statements for Plastic Surgery Residency Applications: A Comparative Study.*Plastic Surgery,*2024.	Screening titles and abstracts	No	Not focus on clinical medicaeducation
790	Chang, Y.,*A Survey on Evaluation of Large Language Models.*Acm Transactions on Intelligent Systems and Technology,*Jun*2024.* 15(3).	Screening titles and abstracts	No	Not focus on clinical medicaeducation
791	Chang, H.H.,*Using Illness Narrative Film and Problem-Based Learning in a Nursing Ethics Course: Explore Students’ Learning Experience in Understanding Breast Cancer Women’s Situation.*Journal,*2022.	Screening titles and abstracts	No	Not focus on clinical medicaeducation
792	Chamba Cuadros, J.E.,*Desafíos bioéticos en la formación médica en la era de la inteligencia artificial.*Revista San Gregorio,*2024-05*2024.* 1(57): p. 186-198.	Screening titles and abstracts	No	Not focus on clinical medicaeducation
793	Cengiz, N.,*Exploring perspectives of research ethics committee members on the governance of big data in sub-Saharan Africa.*South African Journal of Science,*May-Jun*2023.* 119(5-6).	Screening titles and abstracts	No	Not focus on clinical medicaeducation
794	Cardoso, M.J.,*RAISE - Radiology AI Safety, an End-to-end lifecycle approach.*Arxiv,*Nov 24*2023.	Screening titles and abstracts	No	Not focus on clinical medicaeducation
795	Cardona, R.S.B.,*Pertussis antibodies and vaccination coverage among healthcare professionals in Brazil is inadequate: A cross-sectional serological study.*Vaccine,*Sep 7*2023.* 41(39).	Screening titles and abstracts	No	Not focus on clinical medicaeducation
796	Car, J.,*Beyond the hype of big data and artificial intelligence: building foundations for knowledge and wisdom.*Bmc Medicine,*Jul 17*2019.* 17.	Screening titles and abstracts	No	Not focus on clinical medicaeducation
797	Caglayan, A.,*Large Language Models in Oncology: Revolution or Cause for Concern?*Current Oncology,*Apr*2024.* 31(4): p. 1817-1830.	Screening titles and abstracts	No	Not focus on clinical medicaeducation
798	Bukowski, M.,*Implementation of eHealth and AI integrated diagnostics with multidisciplinary digitized data: are we ready from an international perspective?*European Radiology,*Oct*2020.* 30(10): p. 5510-5524.	Screening titles and abstracts	No	Not focus on clinical medicaeducation
799	Bukar, U.A.,*Decision-Making Framework for the Utilization of Generative Artificial Intelligence in Education: A Case Study of ChatGPT.*Ieee Access,*2024*2024.* 12: p. 95368-95389.	Screening titles and abstracts	No	Not focus on clinical medicaeducation
800	Brscic, M.,*Challenging suicide, burnout, and depression among veterinary practitioners and students: text mining and topics modelling analysis of the scientific literature.*Bmc Veterinary Research,*Sep 6*2021.* 17(1).	Screening titles and abstracts	No	Not focus on clinical medicaeducation
801	Brown, J.,*Catalyst Project: Increasing Access and Inclusiveness in Cybersecurity through Lab Experiences.*Sep 01*2022.	Screening titles and abstracts	No	Not focus on clinical medicaeducation
802	Brown, D.E.C.Z.,*Research Experiences in Genomic Applications of Responsible Data Science (REGARDS).*Jun 01*2024.	Screening titles and abstracts	No	Not focus on clinical medicaeducation
803	Brivanlou, A.H.,*How will our understanding of human development evolve over the next 10 years.*Nature Communications,*Jul 29*2021.* 12(1).	Screening titles and abstracts	No	Not focus on clinical medicaeducation
804	Brin, D.,*Comparing ChatGPT and GPT-4 performance in USMLE soft skill assessments.*Scientific Reports,*Oct 1*2023.* 13(1).	Screening titles and abstracts	No	Not focus on clinical medicaeducation
805	Briganti, G.,*How ChatGPT works: a mini review.*European Archives of Oto-Rhino-Laryngology,*2023.	Screening titles and abstracts	No	Not focus on clinical medicaeducation
806	Brennan, H.L.,*Intraoperative video recording in otolaryngology for surgical education: evolution and considerations.*Journal of Otolaryngology-Head & Neck Surgery,*Jan 19*2023.* 52(1).	Screening titles and abstracts	No	Not focus on clinical medicaeducation
807	Braude, P.,*Evaluation of a simulation training programme for geriatric medicine.*Age and Ageing,*Jul*2015.* 44(4): p. 677-682.	Screening titles and abstracts	No	Not focus on clinical medicaeducation
808	Boet, S.,*Retention of Basic Life Support in Laypeople: Mastery Learning vs. Time-based Education.*Prehospital Emergency Care,*May-Jun*2017.* 21(3): p. 362-377.	Screening titles and abstracts	No	Not focus on clinical medicaeducation
809	Blot, F.,*Mise en place d'une strategie multimodale d'information et de recueil des directives anticipees dans un Centre de lutte contre le cancer (CLCC).*Bulletin Du Cancer,*Jun*2023.* 110(6): p. 635-645.	Screening titles and abstracts	No	Not focus on clinical medicaeducation
810	Bignami, E.G.,*The Clinical Researcher Journey in the Artificial Intelligence Era: The PAC-MAN's Challenge.*Healthcare,*Apr*2023.* 11(7).	Screening titles and abstracts	No	Not focus on clinical medicaeducation
811	Berse, S.,*The Role and Potential Contributions of the Artificial Intelligence Language Model ChatGPT.*Annals of Biomedical Engineering,*Feb*2024.* 52(2): p. 130-133.	Screening titles and abstracts	No	Not focus on clinical medicaeducation
812	Beregi, J.-P.,*Artificial intelligence and medical imaging 2018: French Radiology Community white paper.*Diagnostic and Interventional Imaging,*Nov*2018.* 99(11): p. 727-742.	Screening titles and abstracts	No	Not focus on clinical medicaeducation
813	Ben, S.,*Neurotechnology for Chronic Pain.*Sep 30*2022.	Screening titles and abstracts	No	Not focus on clinical medicaeducation
814	Bekbolatova, M.,*Transformative Potential of AI in Healthcare: Definitions, Applications, and Navigating the Ethical Landscape and Public Perspectives.*Healthcare,*Jan*2024.* 12(2).	Screening titles and abstracts	No	Not focus on clinical medicaeducation
815	Bastida, L.,*Promoting Obesity Prevention and Healthy Habits in Childhood: The OCARIoT Experience.*Ieee Journal of Translational Engineering in Health and Medicine,*2023*2023.* 11: p. 261-270.	Screening titles and abstracts	No	Not focus on clinical medicaeducation
816	Barreiro-Ares, A.,*Impact of the Rise of Artificial Intelligence in Radiology: What Do Students Think?*International Journal of Environmental Research and Public Health,*Jan*2023.* 20(2).	Screening titles and abstracts	No	Not focus on clinical medicaeducation
817	Barabino, G.,*HDR DSC: Collaborative Research: Connecting the Dots.*Oct 01*2019.	Screening titles and abstracts	No	Not focus on clinical medicaeducation
818	Bahroun, Z.,*Transforming Education: A Comprehensive Review of Generative Artificial Intelligence in Educational Settings through Bibliometric and Content Analysis.*Sustainability,*Sep*2023.* 15(17).	Screening titles and abstracts	No	Not focus on clinical medicaeducation
819	Baffy, G.,*Scientific Authors in a Changing World of Scholarly Communication: Mat Does the Future Held?*American Journal of Medicine,*Jan*2020.* 133(1): p. 26-31.	Screening titles and abstracts	No	Not focus on clinical medicaeducation
820	Ba, S.,*Measuring emotions in education using wearable devices: A systematic review.*Computers & Education,*Jul*2023.* 200.	Screening titles and abstracts	No	Not focus on clinical medicaeducation
821	Azim, H.M.,*Objectification, Desensitization, and Personification: Medical Student Strategies for Dealing with Human Body in the Anatomy Lab.*Faseb Journal,*2022*2022.* 36.	Screening titles and abstracts	No	Not focus on clinical medicaeducation
822	Aydinlar, A.,*Awareness and level of digital literacy among students receiving health-based education.*BMC medical education,*Jan 8*2024.* 24(1).	Screening titles and abstracts	No	Not focus on clinical medicaeducation
823	Ayala García, R.J.,*Vocación médica, más allá del deber de cuidar: Revisión de la literatura desde el aspecto ético y filosófico.*Revista de la Facultad de Medicina Humana,*2023-07*2023.* 23(3): p. 156-161.	Screening titles and abstracts	No	Not focus on clinical medicaeducation
824	Asadipour, A.,*Visuohaptic augmented feedback for enhancing motor skills acquisition.*Visual Computer,*Apr*2017.* 33(4): p. 401-411.	Screening titles and abstracts	No	Not focus on clinical medicaeducation
825	Aronoff-Spencer, E.,*PIPP Phase I: Collective Intelligence for Pandemic Prediction Prevention and Response.*Aug 01*2022.	Screening titles and abstracts	No	Not focus on clinical medicaeducation
826	Ardaillon, H.,*Striking the Balance: Embracing Technology While Upholding Humanistic Principles in Neurorehabilitation.*Neurorehabilitation and Neural Repair,*2024.	Screening titles and abstracts	No	Not focus on clinical medicaeducation
827	Aradhya, S.,*Applications of artificial intelligence in clinical laboratory genomics.*American Journal of Medical Genetics Part C-Seminars in Medical Genetics,*Sep*2023.* 193(3).	Screening titles and abstracts	No	Not focus on clinical medicaeducation
828	Andres, J.G.E.O.O.B.G.P.T.,*Georgia Clinical & Translational Science Alliance (GaCTSA).*Sep 22*2017.	Screening titles and abstracts	No	Not focus on clinical medicaeducation
829	Andrade, E.,*The development and preliminary evaluation of a clinician e-learning training platform for a neonatal sepsis risk monitor for use in ICU settings.*Applied Ergonomics,*May*2023.* 109.	Screening titles and abstracts	No	Not focus on clinical medicaeducation
830	Anderson, V.,*Protocol for a randomised clinical trial of multimodal postconcussion symptom treatment and recovery: the Concussion Essentials study.*BMJ Open,*2021*2021.* 11(2).	Screening titles and abstracts	No	Not focus on clinical medicaeducation
831	Ana Paula Mecheiro De Almeida Martins Silvestre, C.,*Lisbon Academic Medical Center.*Jan 01*2023.	Screening titles and abstracts	No	Not focus on clinical medicaeducation
832	Altukardeş, Z.A.,*Expert System Design to Predict 24 Hour Ambulatory Blood Pressure Features in Type 2 Diabetes Mellitus Patients.*Journal,*2012.	Screening titles and abstracts	No	Not focus on clinical medicaeducation
833	Alshraifeen, A.,*Influence of spirituality on health outcomes and general well-being in patients with end-stage renal disease.*Jan 01*2015.	Screening titles and abstracts	No	Not focus on clinical medicaeducation
834	Alowais, S.A.,*Revolutionizing healthcare: the role of artificial intelligence in clinical practice.*BMC medical education,*Sep 22*2023.* 23(1).	Screening titles and abstracts	No	Not focus on clinical medicaeducation
835	Allahqoli, L.,*The Diagnostic and Management Performance of the ChatGPT in Obstetrics and Gynecology.*Gynecologic and Obstetric Investigation,*Nov*2023.* 88(5): p. 310-313.	Screening titles and abstracts	No	Not focus on clinical medicaeducation
836	Alkaya, M.A.,*Kraniotomi Sonrası Ekstübasyona Bağlı Hemodinamik Yanıtın Baskılanmasında Esmolol Etkisinin Araştırılması.*Journal,*2011.	Screening titles and abstracts	No	Not focus on clinical medicaeducation
837	Aldhafeeri, F.M.,*Navigating the ethical landscape of artificial intelligence in radiography: a cross-sectional study of radiographers' perspectives.*BMC medical ethics,*May 11*2024.* 25(1).	Screening titles and abstracts	No	Not focus on clinical medicaeducation
838	Albanna, G.A.,*Data Mining Techniques Implementation to Improve Healthcare Among Diabetic Patients.*Journal,*2016.	Screening titles and abstracts	No	Not focus on clinical medicaeducation
839	Alanzi, T.M.,*Impact of ChatGPTon Teleconsultants in Healthcare: Perceptions of Healthcare Experts in Saudi Arabia.*Journal of Multidisciplinary Healthcare,*2023*2023.* 16: p. 2309-2321.	Screening titles and abstracts	No	Not focus on clinical medicaeducation
840	Akinyemi, R.O.A.O.S.,*African Neurobiobank for Precision Stroke Medicine - (ELSI) Project.*Sep 21*2018.	Screening titles and abstracts	No	Not focus on clinical medicaeducation
841	Akcan Arikan, A.C.C.R.D.C.L.S.,*Pediatric Paracorporeal and Extracorporeal Therapies (PPET) Summit 2021.*Dec 07*2020.	Screening titles and abstracts	No	Not focus on clinical medicaeducation
842	Ahmed, L.,*Patients' perspectives related to ethical issues and risks in precision medicine: a systematic review.*Frontiers in Medicine,*Jun 15*2023.* 10.	Screening titles and abstracts	No	Not focus on clinical medicaeducation
843	Adjeroh, D.,*NRT-HDR: Bridges in Digital Health.*Sep 01*2021.	Screening titles and abstracts	No	Not focus on clinical medicaeducation
844	Aboueid, S.,*The Use of Artificially Intelligent Self-Diagnosing Digital Platforms by the General Public: Scoping Review.*Jmir Medical Informatics,*Apr-Jun*2019.* 7(2): p. 4-14.	Screening titles and abstracts	No	Not focus on clinical medicaeducation
845	Abi-Rafeh, J.,*Large Language Models and Artificial Intelligence: A Primer for Plastic Surgeons on the Demonstrated and Potential Applications, Promises, and Limitations of ChatGPT.*Aesthetic Surgery Journal,*Feb 15*2024.* 44(3): p. 329-343.	Screening titles and abstracts	No	Not focus on clinical medicaeducation
846	Abbonizio, J.,*Co-designing formal health professions curriculum in partnership with students: A scoping review.*Medical Teacher,*2024.	Screening titles and abstracts	No	Irrelevant to AI or LLM
847	Abdulhasan, A.T.,*Reform in medical education system as reskinning: Dermatosemiotics as a paradigm.*Journal of the Pakistan Medical Association,*Dec*2021.* 71(12): p. S74-S85.	Screening titles and abstracts	No	Irrelevant to AI or LLM
848	Allana, A.A.,*Bioethics curriculum for undergraduate medical students: an evaluation study utilizing mixed methods approach.*BMC medical education,*Apr 8*2024.* 24(1).	Screening titles and abstracts	No	Irrelevant to AI or LLM
849	Althagafi, N.A.,*Ethics education among obstetrics and gynecologists in Saudi Arabia: a cross-sectional study.*BMC medical education,*Nov 16*2023.* 23(1).	Screening titles and abstracts	No	Irrelevant to AI or LLM
850	Anscomb, H.,*Challenges of teaching and learning anatomical variation in postgraduate speciality programmes.*Journal of Anatomy,*2020.* 236: p. 54-55.	Screening titles and abstracts	No	Irrelevant to AI or LLM
851	Arbanas, G.,*ChatGPT and other Chatbots in Psychiatry.*Archives of psychiatry research,*2024.* 60(2): p. 137-142.	Screening titles and abstracts	No	Irrelevant to AI or LLM
852	Baker, C.K.,*A Model Curriculum for an Emergency Medicine Residency Rotation in Clinical Informatics.*J Educ Teach Emerg Med,*Oct*2022.* 7(4): p. C1-c50.	Screening titles and abstracts	No	Irrelevant to AI or LLM
853	Balzer, K.,*Falls prevention for the elderly.*GMS Health Technol Assess,*2012.* 8: p. Doc01.	Screening titles and abstracts	No	Irrelevant to AI or LLM
854	Batistatou, A.,*The introduction of medical humanities in the undergraduate curriculum of Greek medical schools: challenge and necessity.*Hippokratia,*2010*2010.* 14(4): p. 241-243.	Screening titles and abstracts	No	Irrelevant to AI or LLM
855	Becker, K.,*A four-part working bibliography of neuroethics: Part 4-Ethical issues in clinical and social applications of neuroscience.*Philosophy Ethics and Humanities in Medicine,*May 31*2017.* 12.	Screening titles and abstracts	No	Irrelevant to AI or LLM
856	Benatar, S.,*VIRTUE IN MEDICINE RECONSIDERED individual health and global health.*Perspectives in Biology and Medicine,*Win*2013.* 56(1): p. 126-147.	Screening titles and abstracts	No	Irrelevant to AI or LLM
857	Bendayan, S.,*Nonfungible Tokens in Cardiovascular Medicine.*Can J Cardiol,*Oct*2024.* 40(10): p. 1959-1964.	Screening titles and abstracts	No	Irrelevant to AI or LLM
858	Bezemer, J.,*Visual research in clinical education.*Medical Education,*Jan*2017.* 51(1): p. 105-113.	Screening titles and abstracts	No	Irrelevant to AI or LLM
859	Bhardwaj, P.,*Digitizing the pharma neurons – a technological operation in progress!*Reviews on Recent Clinical Trials,*2020.* 15(3): p. 178-187.	Screening titles and abstracts	No	Irrelevant to AI or LLM
860	Bioulac, B.,*Transhumanism: Key of happiness? Prometheus or Hubris.*Acta Physiologica,*2015.* 214(S700): p. 2.	Screening titles and abstracts	No	Irrelevant to AI or LLM
861	Blease, C.,*Computerization of the Work of General Practitioners: Mixed Methods Survey of Final-Year Medical Students in Ireland.*JMIR Med Educ,*Mar 20*2023.* 9: p. e42639.	Screening titles and abstracts	No	Irrelevant to AI or LLM
862	Bourdon, M.,*Embryo transfer learning using medical simulation tools: a comparison of two embryo transfer simulators.*Journal of Gynecology Obstetrics and Human Reproduction,*Mar*2023.* 52(3).	Screening titles and abstracts	No	Irrelevant to AI or LLM
863	Branch, W.T.,*A Multi-Institutional Longitudinal Faculty Development Program in Humanism Supports the Professional Development of Faculty Teachers.*Academic medicine : journal of the Association of American Medical Colleges,*2017.* 92(12): p. 1680-1686.	Screening titles and abstracts	No	Irrelevant to AI or LLM
864	Brody, H.,*Professionalism: a framework to guide medical education.*Medical Education,*Oct*2014.* 48(10): p. 980-987.	Screening titles and abstracts	No	Irrelevant to AI or LLM
865	Buniak, L.,*A four-part working bibliography of neuroethics: part 1: overview and reviews - defining and describing the field and its practices.*Philosophy Ethics and Humanities in Medicine,*2014*2014.* 9.	Screening titles and abstracts	No	Irrelevant to AI or LLM
866	Buniak, L.,*A four-part working bibliography of neuroethics: part 1: overview and reviews--defining and describing the field and its practices.*Philos Ethics Humanit Med,*May 16*2014.* 9: p. 9.	Screening titles and abstracts	No	Irrelevant to AI or LLM
867	Chauhan, A.,*The role of VDR (APA1) polymorphism with vitamin D levels in children with atopic diseases.*American Journal of Respiratory and Critical Care Medicine,*2014.* 189.	Screening titles and abstracts	No	Irrelevant to AI or LLM
868	Chorus, C.,*Diabolical dilemmas of COVID-19: An empirical study into Dutch society's trade-offs between health impacts and other effects of the lockdown.*Plos One,*Sep 16*2020.* 15(9).	Screening titles and abstracts	No	Irrelevant to AI or LLM
869	Combs, C.A.,*17-Hydroxyprogesterone caproate to prolong pregnancy after preterm rupture of the membranes: early termination of a double-blind, randomized clinical trial.*BMC Res Notes,*Dec 29*2011.* 4: p. 568.	Screening titles and abstracts	No	Irrelevant to AI or LLM
870	Connolly, M.,*Delivering clinical tutorials to medical students using the Microsoft HoloLens 2: A mixed-methods evaluation.*BMC medical education,*May 4*2024.* 24(1).	Screening titles and abstracts	No	Irrelevant to AI or LLM
871	Corpas, M.,*Playing catching up: Proceedings of the 1(st) Spanish conference on genomic medicine.*AIDS Rev,*Sep 26*2024.* 26(3): p. 130-140.	Screening titles and abstracts	No	Irrelevant to AI or LLM
872	Culos-Reed, N.,*Implementing an exercise oncology model to reach rural and remote individuals living with and beyond cancer: a hybrid effectiveness-implementation protocol for project EXCEL (EXercise for Cancer to Enhance Living Well).*BMJ Open,*Dec*2022.* 12(12).	Screening titles and abstracts	No	Irrelevant to AI or LLM
873	David, L.R.,*Evolving radiographic practice: Identifying possible skill requirements for future radiographers practicing in the United Arab Emirates (UAE).*Journal of Medical Imaging and Radiation Sciences,*2024.* 55(3).	Screening titles and abstracts	No	Irrelevant to AI or LLM
874	De Panfilis, L.,*"Teach for ethics in palliative care": a mixed-method evaluation of a medical ethics training programme.*Bmc Palliative Care,*Sep 25*2020.* 19(1).	Screening titles and abstracts	No	Irrelevant to AI or LLM
875	Demetriades, A.K.,*A Case of Basilar Artery Aneurysm Rupture from 1836: Lessons in Clinical Observation and the Natural History of the Disease.*World Neurosurgery,*Nov*2014.* 82(5): p. 902-905.	Screening titles and abstracts	No	Irrelevant to AI or LLM
876	Dominguez Rieg, J.A.T.R.,*Research and Education in Nephrology for Undergraduate Medical Students-Florida (RENUM-FL).*Feb 20*2024.	Screening titles and abstracts	No	Irrelevant to AI or LLM
877	Doukas, D.J.,*Virtue and care ethics & humanism in medical education: a scoping review.*BMC medical education,*Feb 26*2022.* 22(1).	Screening titles and abstracts	No	Irrelevant to AI or LLM
878	Downer, J.,*Using standardized family members to teach communication skills and ethical principles to critical care trainees.*Critical Care Medicine,*Jun*2012.* 40(6): p. 1814-1819.	Screening titles and abstracts	No	Irrelevant to AI or LLM
879	Dziurka, M.,*Clinical Training during the COVID-19 Pandemic: Experiences of Nursing Students and Implications for Education.*International Journal of Environmental Research and Public Health,*May*2022.* 19(10).	Screening titles and abstracts	No	Irrelevant to AI or LLM
880	Eckenwiler, L.,*Displacement and solidarity: An ethic of place-making.*Bioethics,*Nov*2018.* 32(9): p. 562-568.	Screening titles and abstracts	No	Irrelevant to AI or LLM
881	Edirisinghe, S.,*Learning styles and approaches among medical undergraduates and pre-intern doctors.*Journal of Anatomy,*2020.* 236: p. 237-238.	Screening titles and abstracts	No	Irrelevant to AI or LLM
882	Elkin, P.L.,*National Library of Medicine Conference 2022.*Feb 10*2022.	Screening titles and abstracts	No	Irrelevant to AI or LLM
883	Federici, A.,*The national plan for innovation of the health system based on omics sciences.*Tumori,*2019.* 105(2): p. 27-29.	Screening titles and abstracts	No	Irrelevant to AI or LLM
884	Ferwerda, M.E.,*Pharmacogenetic educational needs and the role of pharmacogenetics in primary care: a focus group study with multiple perspectives.*Frontiers in Pharmacology,*Jul 23*2024.* 15.	Screening titles and abstracts	No	Irrelevant to AI or LLM
885	Fuller Switzer, D.,*Ethics: Crisis Standards of Care Simulation.*Adv Emerg Nurs J,*Jan-Mar 01*2024.* 46(1): p. 71-81.	Screening titles and abstracts	No	Irrelevant to AI or LLM
886	Fung, L.,*GABAergic Neurophysiology in Autism Spectrum Disorder.*Sep 09*2016.	Screening titles and abstracts	No	Irrelevant to AI or LLM
887	Gao, X.R.,*The research on medical students' ideological and political education.*Jan 01*2010.	Screening titles and abstracts	No	Irrelevant to AI or LLM
888	Garibaldi, B.T.,*Navigating the Landscape of Precision Education: Insights From On-the-Ground Initiatives.*Academic Medicine,*Apr*2024.* 99(4S): p. S71-S76.	Screening titles and abstracts	No	Irrelevant to AI or LLM
889	Gary L Westbrook; Wyatt, L.R.,*OHSU PREP - Guiding Promising Underrepresented Post-Baccalaureates to be Successful Biomedical Scholars.*Jan 01*2021.	Screening titles and abstracts	No	Irrelevant to AI or LLM
890	Ghishan, F.K.M.H.W.,*Summers in Children's Research for Diverse High School Students.*May 01*2013.	Screening titles and abstracts	No	Irrelevant to AI or LLM
891	Gillespie, C.,*The Research on Medical Education Outcomes (ROMEO) Registry: Addressing Ethical and Practical Challenges of Using "Bigger," Longitudinal Educational Data.*Academic Medicine,*May*2016.* 91(5): p. 690-695.	Screening titles and abstracts	No	Irrelevant to AI or LLM
892	Golhar, S.J.,*Knowledge of Computer Ergonomics among Third and Final year Dental Students: A Cross-sectional Survey from Nagpur, India.*Journal of Clinical and Diagnostic Research,*2024.* 18(1): p. ZC29-ZC35.	Screening titles and abstracts	No	Irrelevant to AI or LLM
893	Habibi, A.,*The Transformative Impact of Stealth Assessment on Medical Education.*J Adv Med Educ Prof,*Jul*2024.* 12(3): p. 208-210.	Screening titles and abstracts	No	Irrelevant to AI or LLM
894	Hamad, N.B.,*Simulated Participants' Experiences and Challenges With Online and Face-to-Face Interactions During COVID-19.*Simulation in Healthcare-Journal of the Society for Simulation in Healthcare,*Aug*2024.* 19(4): p. 235-242.	Screening titles and abstracts	No	Irrelevant to AI or LLM
895	Harrington, L.,*Adult Intra-Osseous Needles: An audit examining understanding of recent guidelines and use.*Anaesthesia,*2011.* 66: p. 19.	Screening titles and abstracts	No	Irrelevant to AI or LLM
896	Harrison-Bernard, L.M.,*LSUHSC-New Orleans Postbaccalaureate Research Education Program in Biomedical Sciences.*Sep 15*2017.	Screening titles and abstracts	No	Irrelevant to AI or LLM
897	Hellmich, M.R.,*NRSA Training Core.*Aug 18*2015.	Screening titles and abstracts	No	Irrelevant to AI or LLM
898	Heneghan, N.R.,*Experiences of telehealth e-mentoring within postgraduate musculoskeletal physical therapy education in the UK and Canada: a protocol for parallel mixed-methods studies and cross-cultural comparison.*BMJ Open,*Feb*2021.* 11(2).	Screening titles and abstracts	No	Irrelevant to AI or LLM
899	Hernando, A.,*Ethical values in college education: a mixed-methods pilot study to assess health sciences students' perceptions.*BMC medical education,*Dec 4*2018.* 18.	Screening titles and abstracts	No	Irrelevant to AI or LLM
900	Holden, A.C.L.,*INCORPORATING HUMANITIES IN DENTAL EDUCATION IS ESSENTIAL, BUT SELDOM ROUTINE.*Journal of Evidence-Based Dental Practice,*Jun*2020.* 20(2).	Screening titles and abstracts	No	Irrelevant to AI or LLM
901	Howrey, M.M.,*Health sciences library outreach to family caregivers: a call to service.*J Med Libr Assoc,*Apr*2018.* 106(2): p. 251-258.	Screening titles and abstracts	No	Irrelevant to AI or LLM
902	Hwa, P.K.,*An Analysis of Medical Students’ Perceived Competencies and Educational Needs for the Coming Age of the Fourth Industrial Revolution.*Journal of Education & Culture,*2020*2020.* 26(2): p. 979-997.	Screening titles and abstracts	No	Irrelevant to AI or LLM
903	Incorvati, C.,*Effectiveness of physical therapy in addition to occlusal splint in myogenic temporomandibular disorders: protocol of a randomised controlled trial.*BMJ Open,*2020*2020.* 10(8).	Screening titles and abstracts	No	Irrelevant to AI or LLM
904	Jafarian, S.,*A Qualitative Analysis of Clinical Year Veterinary Student Journal Entries for a Shelter Medicine Rotation.*Frontiers in Veterinary Science,*Apr 6*2022.* 9.	Screening titles and abstracts	No	Irrelevant to AI or LLM
905	Jain, D.,*C-E technique Vs V-E technique for mask ventilating edentulous patients - A randomized crossover study.*Trends in Anaesthesia and Critical Care,*2020.* 30: p. e58-e59.	Screening titles and abstracts	No	Irrelevant to AI or LLM
906	Jalali, A.,*Data-Driven Fundraising: Strategic Plan for Medical Education.*JMIR Med Educ,*Jul 22*2024.* 10: p. e53624.	Screening titles and abstracts	No	Irrelevant to AI or LLM
907	Jasleen Kaur; Minjeong Kim; Wu, G.,*Summer Research Education Program for Promoting Computational Neuroimaging Technology in Alzheimer's Disease (AD) and AD-Related Dementias (ADRD).*May 15*2024.	Screening titles and abstracts	No	Irrelevant to AI or LLM
908	Jonathan, A.G.R.,*MEDICAL VOCATION, BEYOND THE DUTY OF CARE: A REVIEW OF LITERATURE FROM ETHICAL AND PHILOSOPHICAL PERSPECTIVES.*Revista de la Facultad de Medicina Humana,*2023.* 23(3): p. 156-161.	Screening titles and abstracts	No	Irrelevant to AI or LLM
909	Karabacak, M.,*The Advent of Generative Language Models in Medical Education.*JMIR Med Educ,*Jun 6*2023.* 9: p. e48163.	Screening titles and abstracts	No	Irrelevant to AI or LLM
910	Khamisy-Farah, R.,*Big Data for Biomedical Education with a Focus on the COVID-19 Era: An Integrative Review of the Literature.*International Journal of Environmental Research and Public Health,*Sep*2021.* 18(17).	Screening titles and abstracts	No	Irrelevant to AI or LLM
911	Kim, J.-S.,*An Immersive Virtual Reality Simulator for Echocardiography Examination.*Applied Sciences-Basel,*Feb*2024.* 14(3).	Screening titles and abstracts	No	Irrelevant to AI or LLM
912	Kimberly F Doheny; Mccallion, A.S.,*Predoctoral Training Program in Human Genetics.*Jul 01*2023.	Screening titles and abstracts	No	Irrelevant to AI or LLM
913	Kinkorova, J.,*Education for future biobankers-The state-of-the-art and outlook.*EPMA Journal,*Mar*2021.* 12(1): p. 15-25.	Screening titles and abstracts	No	Irrelevant to AI or LLM
914	Kirkpatrick, J.N.,*Ethical Challenges in the Practice of Echocardiography: What Is Right and How Do We Do It?*Journal of the American Society of Echocardiography,*Feb*2019.* 32(2): p. 233-237.	Screening titles and abstracts	No	Irrelevant to AI or LLM
915	Kiuchi, K.,*Psychological insights into the research and practice of embodied conversational agents, chatbots and social assistive robots: a systematic meta-review.*Behaviour & Information Technology,*2023.	Screening titles and abstracts	No	Irrelevant to AI or LLM
916	Kollmer Horton, M.E.,*A (Un)Natural Alliance: Medical Education and the Humanities the Rise and Fall of the Institute on Human Values in Medicine 1971-1981.*Journal,*2020.	Screening titles and abstracts	No	Irrelevant to AI or LLM
917	Komal, M.,*Relationship between parathyroid hormone and high blood pressure among local population of pakistan.*Systematic Reviews in Pharmacy,*2021.* 12(5): p. 234-235.	Screening titles and abstracts	No	Irrelevant to AI or LLM
918	Korczak, D.,*Medical and health economic evaluation of prevention- and control measures related to MRSA infections or -colonisations at hospitals.*GMS Health Technol Assess,*Mar 16*2010.* 6: p. Doc04.	Screening titles and abstracts	No	Irrelevant to AI or LLM
919	Kuhn, E.,*Ethik First - extracurricular support for medical students and young physicians facing moral dilemmas in hospital routine.*GMS J Med Educ,*2021.* 38(4): p. Doc74.	Screening titles and abstracts	No	Irrelevant to AI or LLM
920	Kulasegaram, K.,*Data sharing and big data in health professions education: Ottawa consensus statement and recommendations for scholarship.*Medical Teacher,*Apr 2*2024.* 46(4): p. 471-485.	Screening titles and abstracts	No	Irrelevant to AI or LLM
921	Kulikowski, C.A.,*Donald A. B. Lindberg: Inspiring Leader and Visionary in Biomedicine, Healthcare, and Informatics.*Yearb Med Inform,*Aug*2020.* 29(1): p. 253-258.	Screening titles and abstracts	No	Irrelevant to AI or LLM
922	Kulikowski, C.A.,*50 Years of Achievements and Persistent Challenges for Biomedical and Health Informatics and John Mantas' Educational and Nursing Informatics Contributions.*Stud Health Technol Inform,*Oct 26*2022.* 300: p. 1-11.	Screening titles and abstracts	No	Irrelevant to AI or LLM
923	Kumagai, A.K.,*From Competencies to Human Interests: Ways of Knowing and Understanding in Medical Education.*Academic Medicine,*Jul*2014.* 89(7): p. 978-983.	Screening titles and abstracts	No	Irrelevant to AI or LLM
924	Kurnat-Thoma, E.,*Recent Advances in Systems and Network Medicine: Meeting Report from the First International Conference in Systems and Network Medicine.*Syst Med (New Rochelle),*2020.* 3(1): p. 22-35.	Screening titles and abstracts	No	Irrelevant to AI or LLM
925	Kyung-Nyun, K.,*Dental education toward 2050 in Korea.*The Journal of the Korean Dental Association,*2024*2024.* 62(6): p. 389-398.	Screening titles and abstracts	No	Irrelevant to AI or LLM
926	Ladani, L.,*Design and Manufacturing of Medical Devices and Implants: Cultivating a Human- Centered Mindset.*Jul 01*2022.	Screening titles and abstracts	No	Irrelevant to AI or LLM
927	Lakshmi, J.K.,*Cultural consonance, constructions of science and co-existence: a review of the integration of traditional, complementary and alternative medicine in low- and middle-income countries.*Health Policy and Planning,*Oct*2015.* 30(8): p. 1067-1077.	Screening titles and abstracts	No	Irrelevant to AI or LLM
928	Lamos, E.M.,*Incorporating Transgender Competent Care into the Medical School Curriculum.*Journal of the Endocrine Society,*2020.* 4: p. A305.	Screening titles and abstracts	No	Irrelevant to AI or LLM
929	Lazarus, M.,*Who am I? Investigating the impact of anatomy education on healthcare students' professional identity.*Faseb Journal,*Apr*2018.* 32(1).	Screening titles and abstracts	No	Irrelevant to AI or LLM
930	Lee, J.-Y.,*A Study of Dental Ethics Education Based on the Perceptions of Dentists.*The Journal of the Korean Dental Association,*2021*2021.* 60(1): p. 18-28.	Screening titles and abstracts	No	Irrelevant to AI or LLM
931	Lee, S.,*Developing a moral compass: Themes from the Clinical Ethics Residency for Nurses' final essays.*Nursing Ethics,*Feb*2020.* 27(1): p. 28-39.	Screening titles and abstracts	No	Irrelevant to AI or LLM
932	Liu, X.-Q.,*Risk factors and digital interventions for anxiety disorders in college students: Stakeholder perspectives.*World Journal of Clinical Cases,*Mar 6*2023.* 11(7): p. 1442-1457.	Screening titles and abstracts	No	Irrelevant to AI or LLM
933	Lucks, J.,*NRT-URoL: Synthesizing Biology Across Scales A Convergent Synthetic Biology Training Program.*Sep 01*2020.	Screening titles and abstracts	No	Irrelevant to AI or LLM
934	Mansmann, U.,*Big data fromclinical routine.*Zeitschrift Fur Rheumatologie,*Apr*2018.* 77(3): p. 209-218.	Screening titles and abstracts	No	Irrelevant to AI or LLM
935	Martin, F.,*Evaluation of the impact of an enhanced recovery after surgery (ERAS) programme on the quality of recovery in patients undergoing a scheduled hysterectomy: a prospective single-centre before-after study protocol (RAACHYS study).*BMJ Open,*Apr*2022.* 12(4).	Screening titles and abstracts	No	Irrelevant to AI or LLM
936	Martinez-Martin, N.,*24 GUIDANCE FOR ETHICAL DEVELOPMENT OF DIGITAL PHENOTYPING TOOLS FOR MENTAL HEALTH APPLICATIONS.*European Neuropsychopharmacology,*2019.* 29: p. S72.	Screening titles and abstracts	No	Irrelevant to AI or LLM
937	Masters, K.,*AMEE guide to ethical teaching in online medical education: AMEE guide no. 146.*Medical Teacher,*Nov 2*2022.* 44(11): p. 1194-1208.	Screening titles and abstracts	No	Irrelevant to AI or LLM
938	Matkar, A.,*India has seen a myriad of changes psychiatric care in the 75 years of its independence though much needs to be done.ANCIPS 2024 has aptly chosen the theme PSYCHIATRIC CARE-PROBLEMS,PROGRESS & PROSPECTS.*Indian Journal of Psychiatry,*2024.* 66: p. S140.	Screening titles and abstracts	No	Irrelevant to AI or LLM
939	McCormack, Z.,*What works for whom, how and why in mental health education for undergraduate health profession students? A realist synthesis protocol.*BMJ Open,*Mar*2024.* 14(3).	Screening titles and abstracts	No	Irrelevant to AI or LLM
940	McLean, M.R.,*Combining Ethics Inquiry and Clinical Experience in a Premedical Health Care Ethics Internship.*Academic Medicine,*Jan*2022.* 97(1): p. 78-83.	Screening titles and abstracts	No	Irrelevant to AI or LLM
941	Mohamad, T.,*Individualizing Medicinal Therapy Post Heart Stent Implantation: Tailoring for Patient Factors.*Cureus,*Aug*2023.* 15(8): p. e43977.	Screening titles and abstracts	No	Irrelevant to AI or LLM
942	Moleli, L.J.,*A Peer Counselling Psycho-Educational Programme to Facilitate Healthy Sexual Behaviour Among Late Adolescents in Informal Settlements Around Gauteng.*Journal,*2012.	Screening titles and abstracts	No	Irrelevant to AI or LLM
943	Moparthi, K.P.,*Acute Care Surgery: Navigating Recent Developments, Protocols, and Challenges in the Comprehensive Management of Surgical Emergencies.*Cureus,*Jan*2024.* 16(1): p. e52269.	Screening titles and abstracts	No	Irrelevant to AI or LLM
944	Nagy, M.,*Why Machine Learning Should Be Taught in Medical Schools.*Med Sci Educ,*Apr*2022.* 32(2): p. 529-532.	Screening titles and abstracts	No	Irrelevant to AI or LLM
945	Namin, S.,*A Study on the Group Differences Between Weak and Strong AI Perceptions Among University Students over Personal, Psychological and Ethical Issues.*Journal of Knowledge Information Technology and Systems,*2021*2021.* 16(5): p. 971-983.	Screening titles and abstracts	No	Irrelevant to AI or LLM
946	Narayanan, H.,*Analysis of the Quality and Output of Theses/Dissertations Done at Post Graduate Institute of Medical Education and Research, Chandigarh Between 2005–2009.*Journal,*2011.	Screening titles and abstracts	No	Irrelevant to AI or LLM
947	Ng, J.Y.,*Open science practices in traditional, complementary, and integrative medicine research: A path to enhanced transparency and collaboration.*Integrative Medicine Research,*Jun*2024.* 13(2).	Screening titles and abstracts	No	Irrelevant to AI or LLM
948	Nicholson, L.A.P.-T.,*CTSA K12 Program at The Scripps Research Institute.*Jul 01*2023.	Screening titles and abstracts	No	Irrelevant to AI or LLM
949	Nijamudeen, S.S.,*A study of awareness on artificial insemination among medical college students.*Indian Journal of Forensic Medicine and Toxicology,*2020.* 14(3): p. 88-93.	Screening titles and abstracts	No	Irrelevant to AI or LLM
950	Nobis, H.G.,*Medical education and communication in primary pain treatment. Clinical relevance and pedagogic challenge.*Schmerz,*Jun*2013.* 27(3): p. 317-+.	Screening titles and abstracts	No	Irrelevant to AI or LLM
951	Nortje, N.,*Evolving Landscape of Ethics in Oncology: A Journey Through the Past, Present, and Future.*Am Soc Clin Oncol Educ Book,*Jun*2024.* 44(3): p. e100043.	Screening titles and abstracts	No	Irrelevant to AI or LLM
952	Nwaesei, A.S.,*A Structured Approach to Intentional Interprofessional Experiential Education at a Non-Academic Community Hospital.*American Journal of Pharmaceutical Education,*2019*2019.* 83(9): p. 2002-2010.	Screening titles and abstracts	No	Irrelevant to AI or LLM
953	Ognjanović, I.,*Progress Achieved, Landmarks, and Future Concerns in Biomedical and Health Informatics.*Healthcare (Basel),*Oct 15*2024.* 12(20).	Screening titles and abstracts	No	Irrelevant to AI or LLM
954	Parke, D.W., II,*COVID-19 Era Impacts on the American Academy of Ophthalmology.*Ophthalmology,*Nov*2020.* 127(11): p. 1447-1450.	Screening titles and abstracts	No	Irrelevant to AI or LLM
955	Pasquali, P.,*Teledermatology and its Current Perspective.*Indian Dermatol Online J,*Jan-Feb*2020.* 11(1): p. 12-20.	Screening titles and abstracts	No	Irrelevant to AI or LLM
956	Petersilge, C.A.,*Fundamentals of Enterprise Photodocumentation: Connecting the Clinical and Technical-a Review of Key Concepts.*Journal of Digital Imaging,*Dec*2019.* 32(6): p. 1052-1061.	Screening titles and abstracts	No	Irrelevant to AI or LLM
957	Piorun, M.E.,*NNLM Center for Data Science and Delivery of Data Services.*Jul 15*2021.	Screening titles and abstracts	No	Irrelevant to AI or LLM
958	Predel, C.,*Ethical Challenges With Smartwatch-Based Screening for Atrial Fibrillation: Putting Users at Risk for Marketing Purposes?*Frontiers in Cardiovascular Medicine,*Jan 15*2021.* 7.	Screening titles and abstracts	No	Irrelevant to AI or LLM
959	Raphael, R.,*IGERT: Neuroengineering from Cells to Systems.*Sep 15*2013.	Screening titles and abstracts	No	Irrelevant to AI or LLM
960	Rauwerdink, A.,*A national eHealth vision developed by University Medical Centres: A concept mapping study.*International Journal of Medical Informatics,*Jan*2020.* 133.	Screening titles and abstracts	No	Irrelevant to AI or LLM
961	Reade B Roberts; Thomson, M.M.,*Environmental Health Research Experiences for Teachers in High-Poverty Schools: A Professional DevelopmentProgram.*Jan 01*2018.	Screening titles and abstracts	No	Irrelevant to AI or LLM
962	Reik, R.A.,*Impact on deferral rates of a ferritin-guided donation interval strategy for high school donors.*Transfusion,*2018.* 58: p. 216A.	Screening titles and abstracts	No	Irrelevant to AI or LLM
963	Roy, S.,*Analyzing the Evolution of Medical Ethics Education: A Bibliometric Analysis of the Top 100 Cited Articles.*Cureus,*Jul*2023.* 15(7): p. e41411.	Screening titles and abstracts	No	Irrelevant to AI or LLM
964	Sannathimmappa, M.B.,*Encouraging students' engagement and promoting deep learning in immunology through an interactive clinical case problem-solving (CCPS) approach: Perception among cohort of medical students in Oman.*J Educ Health Promot,*2022.* 11: p. 410.	Screening titles and abstracts	No	Irrelevant to AI or LLM
965	Savage, C.,*Overcoming Inertia in Medical Education.*Journal,*2011.	Screening titles and abstracts	No	Irrelevant to AI or LLM
966	Scharrer, M.H.,*Teaching decisional capacity evaluation.*American Journal of Geriatric Psychiatry,*2018.* 26(3): p. S115-S116.	Screening titles and abstracts	No	Irrelevant to AI or LLM
967	Shen, J.,*Evolutionary trend analysis of the pharmaceutical management research field from the perspective of mapping the knowledge domain.*Front Health Serv,*2024.* 4: p. 1384364.	Screening titles and abstracts	No	Irrelevant to AI or LLM
968	Spencer, S.P.,*Meeting the challenge of teaching bioethics: a successful residency curricula utilizing Team-Based Learning.*Ann Med,*Dec*2022.* 54(1): p. 359-368.	Screening titles and abstracts	No	Irrelevant to AI or LLM
969	Steel, A.,*Exploring Criteria for the Translation of Traditional Knowledge Within Contemporary Clinical Practice, Research, Policy, and Education: A Stakeholder Forum.*Journal of Integrative and Complementary Medicine,*Jul 1*2023.* 29(6-7): p. 348-360.	Screening titles and abstracts	No	Irrelevant to AI or LLM
970	Sud, A.,*Chronic Pain and opioid Prescribing: Three Ways for Navigating Complexity at the Clinical-Population Health Interface.*American Journal of Public Health,*Feb*2022.* 112: p. S56-S65.	Screening titles and abstracts	No	Irrelevant to AI or LLM
971	Sun, Y.,*The case study on talent training of x-undergraduate medical college : based on the analysis of medical education standards.*Jan 01*2010.	Screening titles and abstracts	No	Irrelevant to AI or LLM
972	Suppadungsuk, S.,*Exploring the Potential of Chatbots in Critical Care Nephrology.*Medicines (Basel),*Oct 20*2023.* 10(10).	Screening titles and abstracts	No	Irrelevant to AI or LLM
973	Teixeira, R.,*The influence of socioeconomic and race in damage score in patients with systemic lupus erythematosus.*Arthritis and Rheumatism,*2013.* 65: p. S454.	Screening titles and abstracts	No	Irrelevant to AI or LLM
974	Tibell, L.A.E.,*Educational Challenges of Molecular Life Science: Characteristics and Implications for Education and Research.*Cbe-Life Sciences Education,*Spr*2010.* 9(1): p. 25-33.	Screening titles and abstracts	No	Irrelevant to AI or LLM
975	Ulloa, K.,*Utility of the multimodal strategy in hand hygiene: The experience of a public hospital in Chile.*Antimicrobial Resistance and Infection Control,*2017.* 6.	Screening titles and abstracts	No	Irrelevant to AI or LLM
976	Varsou, O.,*The Use of Ultrasound in Educational Settings: What Should We Consider When Implementing this Technique for Visualisation of Anatomical Structures?*Journal,*Date*2019.* 1156(Issue): p. 1-11.	Screening titles and abstracts	No	Irrelevant to AI or LLM
977	Vernez, S.L.,*Personal genome testing in medical education: student experiences with genotyping in the classroom.*Genome Medicine,*Mar 19*2013.* 5.	Screening titles and abstracts	No	Irrelevant to AI or LLM
978	Virmani, S.,*Abstract #1003690: The Unfortunate Constellation of MEN.*Endocrine Practice,*2021.* 27(6): p. S124-S125.	Screening titles and abstracts	No	Irrelevant to AI or LLM
979	Wartman, S.A.,*The Empirical Challenge of 21st-Century Medical Education.*Academic Medicine,*Oct*2019.* 94(10): p. 1412-1415.	Screening titles and abstracts	No	Irrelevant to AI or LLM
980	Weatherall, A.D.,*A Novel 3-Dimensional Printing Fabrication Approach for the Production of Pediatric Airway Models.*Anesthesia and Analgesia,*Nov*2021.* 133(5): p. 1251-1259.	Screening titles and abstracts	No	Irrelevant to AI or LLM
981	Wen, M.,*Citizen Journalism in the Scoring Society: Investigating the Changing Practices of Citizen Journalism and the Future of Democracy in the Datafied Age.*Sep 30*2022.	Screening titles and abstracts	No	Irrelevant to AI or LLM
982	Wilke, T.,*The methodological quality and effectiveness of adherence interventions: A review of diabetes type II interventions.*Value in Health,*2010.* 13(7): p. A295-A296.	Screening titles and abstracts	No	Irrelevant to AI or LLM
983	Wirtalla, C.,*The Predictive Performance of General Surgery Milestones on Post-Graduation Outcomes.*Ann Surg,*Jul 25*2024.	Screening titles and abstracts	No	Irrelevant to AI or LLM
984	Wong, M.K.,*A systematic scoping review of undergraduate medical ethics education programs from 1990 to 2020.*Medical Teacher,*Feb 1*2022.* 44(2): p. 167-186.	Screening titles and abstracts	No	Irrelevant to AI or LLM
985	Wong, S.S.Y.,*Effect of a patient education video and prehabilitation on the quality of preoperative person-centred coordinated care experience: protocol for a randomised controlled trial.*BMJ Open,*Sep*2022.* 12(9).	Screening titles and abstracts	No	Irrelevant to AI or LLM
986	Yau, S.-Y.,*Differing viewpoints around healthcare professions' education research priorities: A Q-methodology approach.*Advances in Health Sciences Education,*Aug*2021.* 26(3): p. 975-999.	Screening titles and abstracts	No	Irrelevant to AI or LLM
987	Yaylaci, S.,*Integrating patient management, reflective practice, and ethical decision-making in an emergency medicine intern boot camp.*BMC medical education,*Oct 22*2021.* 21(1).	Screening titles and abstracts	No	Irrelevant to AI or LLM
988	Zainal, H.,*Clinical informatics training in medical school education curricula: a scoping review.*Journal of the American Medical Informatics Association,*Feb 16*2023.* 30(3): p. 604-616.	Screening titles and abstracts	No	Irrelevant to AI or LLM
989	Zattoni, F.,*Potential Applications of New Headsets for Virtual and Augmented Reality in Urology.*European Urology Focus,*2024.	Screening titles and abstracts	No	Irrelevant to AI or LLM
990	Zhang, Y.,*A brief introduction of ABC2017.*Biopreservation and Biobanking,*2018.* 16(3): p. A72.	Screening titles and abstracts	No	Irrelevant to AI or LLM
991	Zhao, N.,*The effectiveness of a WeChat-based multimodal nursing program for women with breast cancer A randomized controlled trial protocol.*Medicine,*Dec 24*2020.* 99(52).	Screening titles and abstracts	No	Irrelevant to AI or LLM
992	Almansour, M.,*Generative artificial intelligence and the personalization of health professional education: A narrative review.*Medicine,*Aug 2*2024.* 103(31).	Screening titles and abstracts	No	Ethics not mentioned
993	Amiri, H.,*Medical, dental, and nursing students' attitudes and knowledge towards artificial intelligence: a systematic review and meta-analysis.*BMC medical education,*Apr 15*2024.* 24(1).	Screening titles and abstracts	No	Ethics not mentioned
994	Arif, W.M.,*Radiologic Technology Students' Perceptions on Adoption of Artificial Intelligence Technology in Radiology.*International Journal of General Medicine,*2024*2024.* 17: p. 3129-3136.	Screening titles and abstracts	No	Ethics not mentioned
995	Banatwala, U.E.S.S.,*A comprehensive exploration of artificial intelligence in orthopaedics within lower-middle-income countries: a narrative review.*Journal of the Pakistan Medical Association,*Apr*2024.* 74(4): p. 90-96.	Screening titles and abstracts	No	Ethics not mentioned
996	Berghea, E.C.,*Integrating Artificial Intelligence in Pediatric Healthcare: Parental Perceptions and Ethical Implications.*Children (Basel),*Feb 14*2024.* 11(2).	Screening titles and abstracts	No	Ethics not mentioned
997	Blease, C.,*Machine Learning in Clinical Psychology and Psychotherapy Education: A Mixed Methods Pilot Survey of Postgraduate Students at a Swiss University.*Frontiers in Public Health,*Apr 9*2021.* 9.	Screening titles and abstracts	No	Ethics not mentioned
998	Boscardin, C.K.,*ChatGPT and Generative Artificial Intelligence for Medical Education: Potential Impact and Opportunity.*Academic Medicine,*Jan*2024.* 99(1): p. 22-27.	Screening titles and abstracts	No	Ethics not mentioned
999	Busch, F.,*International pharmacy students' perceptions towards artificial intelligence in medicine-A multinational, multicentre cross-sectional study.*British Journal of Clinical Pharmacology,*Mar*2024.* 90(3): p. 649-661.	Screening titles and abstracts	No	Ethics not mentioned
1000	Chandwar, K.,*What does artificial intelligence mean in rheumatology?*Archives of Rheumatology,*Mar*2024.* 39(1): p. 1-9.	Screening titles and abstracts	No	Ethics not mentioned
1001	Corsello, A.,*May Artificial Intelligence Influence Future Pediatric Research?-The Case of ChatGPT.*Children-Basel,*Apr*2023.* 10(4).	Screening titles and abstracts	No	Ethics not mentioned
1002	Fatima, A.,*ChatGPT in medicine: A cross-disciplinary systematic review of ChatGPT's (artificial intelligence) role in research, clinical practice, education, and patient interaction.*Medicine,*Aug 9*2024.* 103(32).	Screening titles and abstracts	No	Ethics not mentioned
1003	Fitzek, S.,*Shaping future practices: German-speaking medical and dental students' perceptions of artificial intelligence in healthcare.*BMC medical education,*Aug 6*2024.* 24(1).	Screening titles and abstracts	No	Ethics not mentioned
1004	Flahault, A.,*Precision global health in the digital age.*Swiss Medical Weekly,*Apr 3*2017.* 147.	Screening titles and abstracts	No	Ethics not mentioned
1005	Ghalibaf, A.M.,*Psychometric properties of the persian version of the Medical Artificial Intelligence Readiness Scale for Medical Students (MAIRS-MS).*BMC medical education,*Aug 15*2023.* 23(1).	Screening titles and abstracts	No	Ethics not mentioned
1006	Gordon, M.,*A scoping review of artificial intelligence in medical education: BEME Guide No. 84.*Medical Teacher,*Apr 2*2024.* 46(4): p. 446-470.	Screening titles and abstracts	No	Ethics not mentioned
1007	Hyun, K.S.,*The Fourth Industrial Revolution and the Education of Arts and Humanities － With Focus on the Field of Medicine －.*Journal of Humanities,*2018*2018.* 69: p. 77-98.	Screening titles and abstracts	No	Ethics not mentioned
1008	Irfan, B.,*Beyond the Scope: Advancing Otolaryngology With Artificial Intelligence Integration.*Cureus,*Feb*2024.* 16(2): p. e54248.	Screening titles and abstracts	No	Ethics not mentioned
1009	Jin-Dong, K.,*Correlation between Ethical Values, Bioethics, and Artificial Intelligence Perceptions among Healthcare Workers and College Students.*The Journal of Learner-Centered Curriculum and Instruction,*2020*2020.* 20(4): p. 1247-1264.	Screening titles and abstracts	No	Ethics not mentioned
1010	Mann, B.,*NRT-FW-HTF: NSF Traineeship in the Advancement of Surgical Technologies.*Sep 01*2021.	Screening titles and abstracts	No	Ethics not mentioned
1011	McGrath, S.P.,*A comparative evaluation of ChatGPT 3.5 and ChatGPT 4 in responses to selected genetics questions.*Journal of the American Medical Informatics Association,*2024.	Screening titles and abstracts	No	Ethics not mentioned
1012	Mese, I.,*Educating the next generation of radiologists: a comparative report of ChatGPT and e-learning resources.*Diagnostic and Interventional Radiology,*May-Jun*2024.* 30(3): p. 163-174.	Screening titles and abstracts	No	Ethics not mentioned
1013	Miao, J.,*Innovating Personalized Nephrology Care: Exploring the Potential Utilization of ChatGPT.*Journal of Personalized Medicine,*Dec*2023.* 13(12).	Screening titles and abstracts	No	Ethics not mentioned
1014	Moro, C.,*The Effectiveness of Virtual and Augmented Reality in Health Sciences and Medical Anatomy.*Anatomical Sciences Education,*Nov-Dec*2017.* 10(6): p. 549-559.	Screening titles and abstracts	No	Ethics not mentioned
1015	Niet, A.G.,*Where medical education meets artificial intelligence: 'Does technology care?'.*Medical Education,*Jan*2021.* 55(1): p. 30-36.	Screening titles and abstracts	No	Ethics not mentioned
1016	Ossa, L.A.,*A smarter perspective: Learning with and from AI-cases.*Artificial Intelligence in Medicine,*Jan*2023.* 135.	Screening titles and abstracts	No	Ethics not mentioned
1017	Ou, J.J.,*Data literacy in healthcare: a vital component of precision medicine.*Annals of Clinical and Laboratory Science,*2022.* 52(3): p. 524.	Screening titles and abstracts	No	Ethics not mentioned
1018	Patil, R.,*Prompt Engineering in Healthcare.*Electronics,*Aug*2024.* 13(15).	Screening titles and abstracts	No	Ethics not mentioned
1019	Pecqueux, M.,*The use and future perspective of Artificial Intelligence-A survey among German surgeons.*Frontiers in Public Health,*Oct 5*2022.* 10.	Screening titles and abstracts	No	Ethics not mentioned
1020	Sallam, M.,*ChatGPT Utility in Healthcare Education, Research, and Practice: Systematic Review on the Promising Perspectives and Valid Concerns.*Healthcare,*Mar*2023.* 11(6).	Screening titles and abstracts	No	Ethics not mentioned
1021	Senft, E.,*Teaching robots social autonomy from in situ human guidance.*Science Robotics,*Oct 23*2019.* 4(35).	Screening titles and abstracts	No	Ethics not mentioned
1022	Shao, M.,*Collaborative Research: CPS: Medium: AI-Boosted Precision Medicine through Continual in situ Monitoring of Microtissue Behaviors on Organs-on-Chips.*Oct 01*2022.	Screening titles and abstracts	No	Ethics not mentioned
1023	Thirunavukarasu, A.J.,*Democratizing Artificial Intelligence Imaging Analysis With Automated Machine Learning: Tutorial.*Journal of Medical Internet Research,*Oct 12*2023.* 25.	Screening titles and abstracts	No	Ethics not mentioned
1024	Zanon, C.,*ChatGPT Goes to the Radiology Department: A Pictorial Review.*Preprints,*Dec 11*2023.	Screening titles and abstracts	No	Ethics not mentioned
1025	Zhang, Y.S.,*Collaborative Research: CPS: Medium: AI-Boosted Precision Medicine through Continual in situ Monitoring of Microtissue Behaviors on Organs-on-Chips.*Oct 01*2022.	Screening titles and abstracts	No	Ethics not mentioned
1026	Arawi, T.,*The Fourth Industrial Revolution: Its Impact on Artificial Intelligence and Medicine in Developing Countries.*Asian Bioeth Rev,*Jul*2024.* 16(3): p. 513-526.	Screening full texts	No	Not focus on clinical medicaeducation
1027	Bilir, E.,*DESIGNING A CLINICAL TRIAL with CHAT GENERATIVE PRE-TRAINED TRANSFORMER (CHATGPT) on the ROLE of HYPERTHERMIC INTRAPERITONEAL CHEMOTHERAPY (HIPEC) in OVARIAN CANCER.*International Journal of Gynecological Cancer,*2023.* 33: p. A260-A261.	Screening full texts	No	Not focus on clinical medicaeducation
1028	Bratan, T.,*Supporting medical and nursing activities with AI: recommendations for responsible design and use.*Bundesgesundheitsblatt-Gesundheitsforschung-Gesundheitsschutz,*2024.	Screening full texts	No	Not focus on clinical medicaeducation
1029	Gillan, C.,*The changing face of the RTT profession in the AI environment.*Radiotherapy and Oncology,*2022.* 170: p. S467.	Screening full texts	No	Not focus on clinical medicaeducation
1030	Gomes, B.,*Artificial Intelligence in Molecular Medicine.*New England Journal of Medicine,*2023.* 388(26): p. 2456-2465.	Screening full texts	No	Not focus on clinical medicaeducation
1031	Ivanova, I.,*AI in healthcare – Current questions with future answers.*Clinica Chimica Acta,*2024.* 558.	Screening full texts	No	Not focus on clinical medicaeducation
1032	Kalidindi, S.,*Advancing radiology with GPT-4: Innovations in clinical applications, patient engagement, research, and learning.*Eur J Radiol Open,*Dec*2024.* 13: p. 100589.	Screening full texts	No	Not focus on clinical medicaeducation
1033	Kämmer, J.E.,*Effects of interacting with a large language model compared with a human coach on the clinical diagnostic process and outcomes among fourth-year medical students: study protocol for a prospective, randomised experiment using patient vignettes.*BMJ Open,*Jul 18*2024.* 14(7): p. e087469.	Screening full texts	No	Not focus on clinical medicaeducation
1034	King, R.C.,*A Multidisciplinary Assessment of ChatGPT's Knowledge of Amyloidosis: Observational Study.*JMIR Cardio,*Apr 19*2024.* 8: p. e53421.	Screening full texts	No	Not focus on clinical medicaeducation
1035	Li, M.,*Potential Societal Biases of ChatGPT in Higher Education: A Scoping Review.*Arxiv,*Jul 11*2024.	Screening full texts	No	Not focus on clinical medicaeducation
1036	McLean, A.L.,*Machine Translation for Multilingual Cancer Patient Education: Bridging Languages, Navigating Challenges.*Journal of Cancer Education,*2024.	Screening full texts	No	Not focus on clinical medicaeducation
1037	Moya-Salazar, J.,*After a few months, what are the uses of OpenAI’s ChatGPT in medicine? A Scopus-based systematic review.*Electronic Journal of General Medicine,*2024.* 21(2).	Screening full texts	No	Not focus on clinical medicaeducation
1038	Ng, J.Y.,*Attitudes and Perceptions of Medical Researchers Towards the Use of Artificial Intelligence Chatbots in the Scientific Process: A Protocol for a Cross-Sectional Survey.*Journal,*2023(Issue).	Screening full texts	No	Not focus on clinical medicaeducation
1039	Robeva, R.S.,*Changing the Nature of Quantitative Biology Education: Data Science as a Driver.*Bulletin of Mathematical Biology,*Sep 19*2020.* 82(10).	Screening full texts	No	Not focus on clinical medicaeducation
1040	Rojek, M.,*Exploring the performance of ChatGPT-3.5 in addressing dermatological queries: a research investigation into AI capabilities.*Przeglad Dermatologiczny,*2024.* 111(1): p. 26-30.	Screening full texts	No	Not focus on clinical medicaeducation
1041	Sindwani, P.,*ARTIFICIAL INTELLIGENCE IN HEALTHCARE: PERCEPTION OF DOCTORS IN A TERTIARY HOSPITAL OF UTTAR PRADESH.*International Journal of Academic Medicine and Pharmacy,*2024.* 6(1): p. 915-919.	Screening full texts	No	Not focus on clinical medicaeducation
1042	Yadav, V.S.,*ROLE OF TECHNOLOGY IN ATTAINING HEALTHCARE: A CRITIQUE.*NeuroQuantology,*2022.* 20(13): p. 1053-1058.	Screening full texts	No	Not focus on clinical medicaeducation
1043	Gheza, F.,*Perception of the use of technology in medicine and robotic surgery among undergraduates and medical students: Preliminary results from a survey.*Surgical Endoscopy and Other Interventional Techniques,*2018.* 32(1): p. S224.	Screening full texts	No	Irrelevant to AI or LLM
1044	von Jan, U.,*mARble - Augmented Reality in Medical Education.*Biomedical Engineering-Biomedizinische Technik,*Sep*2012.* 57: p. 67-70.	Screening full texts	No	Irrelevant to AI or LLM
1045	Alharbi, M.K.,*Healthcare students attitudes opinions perceptions and perceived obstacles regarding ChatGPT in Saudi Arabia: a survey‑based cross‑sectional study.*Sci Rep,*Oct 1*2024.* 14(1): p. 22800.	Screening full texts	No	Ethics not mentioned
1046	Carpio, E.J.T.,*Overcoming Fear, Uncertainty, and Doubt: Artificial Intelligence (AI) and the Value of Trust.*Cureus,*Sep*2023.* 15(9): p. e45576.	Screening full texts	No	Ethics not mentioned
1047	Garabet, R.,*ChatGPT-4 Performance on USMLE Step 1 Style Questions and Its Implications for Medical Education: A Comparative Study Across Systems and Disciplines.*Med Sci Educ,*Feb*2024.* 34(1): p. 145-152.	Screening full texts	No	Ethics not mentioned
1048	Raja, V.,*A cross-sectional study of knowledge, perception and acceptance of artificial intelligence in healthcare among medical graduates in Bengaluru.*Journal,*2024.* 11(Issue).	Screening full texts	No	Ethics not mentioned
1049	Ramamurthy, S.,*The Role of the Metaverse in Transforming Healthcare.*Research Journal of Pharmacy and Technology,*2023.* 16(11): p. 5506-5513.	Screening full texts	No	Ethics not mentioned
1050	Salma Shabbar Banatwala, U.E.,*A comprehensive exploration of artificial intelligence in orthopaedics within lower-middle-income countries: a narrative review.*Journal of the Pakistan Medical Association,*2024.* 74(4): p. S90-S96.	Screening full texts	No	Ethics not mentioned
1051	Smith, M.P.,*Emerging Applications of Artificial Intelligence in Dermatopathology.*Current Dermatology Reports,*2024.* 13(3): p. 133-140.	Screening full texts	No	Ethics not mentioned
1052	Abouammoh, N.,*Exploring Perceptions and Experiences of ChatGPT in Medical Education: A Qualitative Study Among Medical College Faculty and Students in Saudi Arabia. .*Journal,*2023(Issue).	Screening full texts	No	Other reasons
1053	Bui, A.P.C.B.P.P.K.E.W.,*Building BRIDGEs: Coordinating Standards, Diversity, and Ethics to Advance Biomedical AI.*Jul 06*2023.	Screening full texts	No	Other reasons
1054	Busch, F.,*Spotlight on the biomedical ethical integration of AI in medical education - Response to: 'An explorative assessment of ChatGPT as an aid in medical education: Use it with caution'.*Med Teach,*Apr*2024.* 46(4): p. 594-595.	Screening full texts	No	Other reasons
1055	Ebrahimnejad, P.,*Correction to: Applications of Artificial Intelligence in Pharmacy Education: Legal and Ethical Challenges (Journal of Mazandaran University of Medical Sciences).*Journal of Mazandaran University of Medical Sciences,*2024.* 34(231): p. 102-103.	Screening full texts	No	Other reasons
1056	Tan, C.,*SaTC: EDU: Enhancing Cybersecurity Training for Next Generation Healthcare Professionals.*Aug 01*2023.	Screening full texts	No	Other reasons
1057	Alam, F.,*Integrating AI in medical education: embracing ethical usage and critical understanding.*Front Med (Lausanne),*2023.* 10: p. 1279707.	Screening full texts	Yes	-
1058	Borger, J.G.,*Artificial intelligence takes center stage: exploring the capabilities and implications of ChatGPT and other AI-assisted technologies in scientific research and education.*Immunology and Cell Biology,*Nov*2023.* 101(10): p. 923-935.	Screening full texts	Yes	-
1059	Busch, F.,*Biomedical Ethical Aspects Towards the Implementation of Artificial Intelligence in Medical Education.*Med Sci Educ,*Aug*2023.* 33(4): p. 1007-1012.	Screening full texts	Yes	-
1060	Caliskan, S.A.,*Artificial intelligence in medical education curriculum: An e-Delphi study for competencies.*Plos One,*Jul 21*2022.* 17(7).	Screening full texts	Yes	-
1061	Civaner, M.M.,*Artificial intelligence in medical education: a cross-sectional needs assessment.*BMC medical education,*Nov 9*2022.* 22(1).	Screening full texts	Yes	-
1062	Cornwall, J.,*Ethical concerns surrounding artificial intelligence in anatomy education: Should AI human body simulations replace donors in the dissection room?*Anatomical Sciences Education,*Jul*2024.* 17(5): p. 937-943.	Screening full texts	Yes	-
1063	Ejaz, H.,*Artificial intelligence and medical education: A global mixed-methods study of medical students' perspectives.*Digital Health,*May*2022.* 8.	Screening full texts	Yes	-
1064	Fatima, S.S.,*Authentic assessment in medical education: exploring AI integration and student-as-partners collaboration.*Postgraduate Medical Journal,*2024.	Screening full texts	Yes	-
1065	Franco D'Souza, R.,*Twelve tips for addressing ethical concerns in the implementation of artificial intelligence in medical education.*Med Educ Online,*Dec 31*2024.* 29(1): p. 2330250.	Screening full texts	Yes	-
1066	Ghaempanah, F.,*Metaverse and its impact on medical education and health care system: A narrative review.*Health Sci Rep,*Sep*2024.* 7(9): p. e70100.	Screening full texts	Yes	-
1067	Ghorashi, N.,*AI-Powered Chatbots in Medical Education: Potential Applications and Implications.*Cureus,*Aug*2023.* 15(8): p. e43271.	Screening full texts	Yes	-
1068	Grunhut, J.,*Needs, Challenges, and Applications of Artificial Intelligence in Medical Education Curriculum.*JMIR Med Educ,*Jun 7*2022.* 8(2): p. e35587.	Screening full texts	Yes	-
1069	Gurnani, B.,*Leveraging ChatGPT for ophthalmic education: A critical appraisal.*European Journal of Ophthalmology,*Mar*2024.* 34(2): p. 323-327.	Screening full texts	Yes	-
1070	Hong, H.,*Application of artificial intelligence in medical education: focus on the application of ChatGPT for clinical medical education.*Journal of Medicine and Life Science,*2023*2023.* 20(2): p. 53-59.	Screening full texts	Yes	-
1071	Jackson, P.,*Artificial intelligence in medical education - perception among medical students.*BMC medical education,*Jul 27*2024.* 24(1).	Screening full texts	Yes	-
1072	Kimmerle, J.,*Medical Students' Attitudes toward AI in Medicine and their Expectations for Medical Education.*medRxiv,*Nov 01*2023.	Screening full texts	Yes	-
1073	Knopp, M.I.,*AI-Enabled Medical Education: Threads of Change, Promising Futures, and Risky Realities Across Four Potential Future Worlds.*JMIR Med Educ,*Dec 25*2023.* 9: p. e50373.	Screening full texts	Yes	-
1074	Koçer Tulgar, Y.,*Anesthesiologists' Perspective on the Use of Artificial Intelligence in Ultrasound-Guided Regional Anaesthesia in Terms of Medical Ethics and Medical Education: A Survey Study.*Eurasian J Med,*Jun*2023.* 55(2): p. 146-151.	Screening full texts	Yes	-
1075	Lee, H.,*Reflections on the Development of Large Language Models and Their Impact on Basic Medical Education.*Anatomy & Biological Anthropology,*2024*2024.* 37(2): p. 59-67.	Screening full texts	Yes	-
1076	Lee, H.,*The rise of ChatGPT: Exploring its potential in medical education.*Anatomical Sciences Education,*Jul*2024.* 17(5): p. 926-931.	Screening full texts	Yes	-
1077	Lee, J.,*Artificial Intelligence in Undergraduate Medical Education: A Scoping Review.*Academic Medicine,*Nov*2021.* 96(11S): p. S62-S70.	Screening full texts	Yes	-
1078	Li, Z.,*Impact of Large Language Models on Medical Education andTeaching Adaptations.*Jmir Medical Informatics,*2024*2024.* 12.	Screening full texts	Yes	-
1079	Lu, H.,*Patient Autonomy in Medical Education: Navigating Ethical Challenges in the Age of Artificial Intelligence.*Inquiry,*Jan-Dec*2024.* 61: p. 469580241266364.	Screening full texts	Yes	-
1080	Lucas, H.C.,*A systematic review of large language models and their implications in medical education.*Medical Education,*2024.	Screening full texts	Yes	-
1081	Ma, M.,*The need for digital health education among next-generation health workers in China: a cross-sectional survey on digital health education.*BMC medical education,*Jul 31*2023.* 23(1).	Screening full texts	Yes	-
1082	Masters, K.,*Ethical use of artificial intelligence in health professions education: AMEE Guide No.158.*Medical Teacher,*Jun 6*2023.* 45(6): p. 574-584.	Screening full texts	Yes	-
1083	Masters, K.,*A checklist for reporting, reading and evaluating Artificial Intelligence Technology Enhanced Learning (AITEL) research in medical education.*Medical Teacher,*2024.	Screening full texts	Yes	-
1084	Mei, Z.,*Ethical risks in robot health education: A qualitative study.*Nursing Ethics,*2024.	Screening full texts	Yes	-
1085	Mohammad, B.,*The Pros and Cons of Using ChatGPT in Medical Education: A Scoping Review.*Stud Health Technol Inform,*Jun 29*2023.* 305: p. 644-647.	Screening full texts	Yes	-
1086	Penaranda, N.R.,*Artificial Intelligence in Surgical Training for Kidney Cancer: A Systematic Review of the Literature.*Diagnostics,*Oct*2023.* 13(19).	Screening full texts	Yes	-
1087	Perchik, J.D.,*Artificial Intelligence Literacy: Developing a Multi-institutional Infrastructure for AI Education.*Academic Radiology,*Jul*2023.* 30(7): p. 1472-1480.	Screening full texts	Yes	-
1088	Salih, S.M.,*Perceptions of Faculty and Students About Use of Artificial Intelligence in Medical Education: A Qualitative Study.*Cureus,*Apr*2024.* 16(4): p. e57605.	Screening full texts	Yes	-
1089	Shimizu, I.,*Developing Medical Education Curriculum Reform Strategies to Address the Impact of Generative AI: Qualitative Study.*JMIR Med Educ,*Nov 30*2023.* 9: p. e53466.	Screening full texts	Yes	-
1090	Silver, J.K.,*Artificial Intelligence in Medical Education and Mentoring in Rehabilitation Medicine.*Am J Phys Med Rehabil,*Nov 1*2024.* 103(11): p. 1039-1044.	Screening full texts	Yes	-
1091	Skryd, A.,*ChatGPT as a Tool for Medical Education and Clinical Decision-Making on the Wards: Case Study.*JMIR Form Res,*May 8*2024.* 8: p. e51346.	Screening full texts	Yes	-
1092	Sun, L.,*Artificial intelligence for healthcare and medical education: a systematic review.*American Journal of Translational Research,*2023*2023.* 15(7): p. 4820-4828.	Screening full texts	Yes	-
1093	Turner, L.,*Demystifying AI: Current State and Future Role in Medical Education Assessment.*Academic Medicine,*Apr*2024.* 99(4S): p. S42-S47.	Screening full texts	Yes	-
1094	Vahedifard, F.,*Practical Use of ChatGPT in Psychiatry for Treatment Plan and Psychoeducation.*Arxiv,*Nov 15*2023.	Screening full texts	Yes	-
1095	Walsh, G.,*Responsible AI practice and AI education are central to AI implementation: a rapid review for all medical imaging professionals in Europe.*BJR Open,*2023.* 5(1): p. 20230033.	Screening full texts	Yes	-
1096	Wang, H.,*Performance and exploration of ChatGPT in medical examination, records and education in Chinese: Pave the way for medical AI.*International Journal of Medical Informatics,*Sep*2023.* 177.	Screening full texts	Yes	-
1097	Wang, X.,*Potential and limitations of ChatGPT and generative artificial intelligence in medical safety education.*World Journal of Clinical Cases,*Nov 16*2023.* 11(32).	Screening full texts	Yes	-
1098	Weidener, L.,*Teaching AI Ethics in Medical Education: A Scoping Review of Current Literature and Practices.*Perspectives on Medical Education,*2023*2023.* 12(1): p. 399-410.	Screening full texts	Yes	-
1099	Weidener, L.,*Artificial Intelligence in Medicine: Cross-Sectional Study Among Medical Students on Application, Education, and Ethical Aspects.*JMIR Med Educ,*Jan 5*2024.* 10: p. e51247.	Screening full texts	Yes	-
1100	Weidener, L.,*Proposing a Principle-Based Approach for Teaching AI Ethics in Medical Education.*JMIR Med Educ,*Feb 9*2024.* 10: p. e55368.	Screening full texts	Yes	-
1101	Wong, R.S.,*The Intersection of ChatGPT, Clinical Medicine, and Medical Education.*JMIR Med Educ,*Nov 21*2023.* 9: p. e47274.	Screening full texts	Yes	-
1102	Wu, Y.,*Embracing ChatGPT for Medical Education: Exploring Its Impact on Doctors and Medical Students.*JMIR Med Educ,*Apr 10*2024.* 10: p. e52483.	Screening full texts	Yes	-
1103	Xu, T.,*Current Status of ChatGPT Use in Medical Education: Potentials, Challenges, and Strategies.*J Med Internet Res,*Aug 28*2024.* 26: p. e57896.	Screening full texts	Yes	-
1104	Zarei, M.,*Application of artificial intelligence in medical education: A review of benefits, challenges, and solutions.*Medicina Clinica Practica,*2024.* 7(2).	Screening full texts	Yes	-
1105	Zarei, M.,*ChatGPT, a Friend or a Foe in Medical Education: A Review of Strengths, Challenges, and Opportunities.*Shiraz E Medical Journal,*2024.* 25(6).	Screening full texts	Yes	-
1106	Zhui, L.,*Ethical Considerations and Fundamental Principles of Large Language Models in Medical Education: Viewpoint.*J Med Internet Res,*Aug 1*2024.* 26: p. e60083.	Screening full texts	Yes	-
