# Supplementary material for: The ethical challenges in the integration of artificial intelligence and large language models in medical education: A scoping review
Source: PLoS One. 2025 Oct 22;20(10):e0333411. doi: 10.1371/journal.pone.0333411 (PMC12543126; doi:10.1371/journal.pone.0333411)
Supplement: S2 Table — (XLSX) [file pone.0333411.s005.xlsx]

## Sheet: Sheet1
First author	Publication date	Conutry	Language	Journal/magazine	Title of the paper	Type of article	Topic
Alam, F	2023	Brunei	English	Front Med (Lausanne)	Integrating AI in medical education: embracing ethical usage and critical understanding.	Opinion	Application and integration of AI and LLM in medical education
Borger, J.G	2023	Australia	English	Immunology and Cell Biology	Artificial intelligence takes center stage: exploring the capabilities and implications of ChatGPT and other AI-assisted technologies in scientific research and education.	Review	Application and integration of AI and LLM in medical education
Busch, F	2023	Germany	English	Med Sci Educ	Biomedical Ethical Aspects Towards the Implementation of Artificial Intelligence in Medical Education.	Commentary	Ethical issues of AI and LLM in medical education
Caliskan, S.A	2022	Turkey	English	Plos One	Artificial intelligence in medical education curriculum: An e-Delphi study for competencies.	Research-article	Application and integration of AI and LLM in medical education
Civaner, M.M	2022	Turkey	English	BMC medical education	Artificial intelligence in medical education: a cross-sectional needs assessment.	Research-article	Application and integration of AI and LLM in medical education
Cornwall, J	2024	New Zealand	English	Anatomical Sciences Education	Ethical concerns surrounding artificial intelligence in anatomy education: Should AI human body simulations replace donors in the dissection room?	Article	Application and integration of AI and LLM in medical education
Ejaz, H	2022	United Kingdom	English	Digital Health	Artificial intelligence and medical education: A global mixed-methods study of medical students' perspectives.	Article	Ethical issues of AI and LLM in medical education
Fatima, S.S	2024	Pakistan	English	Postgraduate Medical Journal	Authentic assessment in medical education: exploring AI integration and student-as-partners collaboration.	Commentary	Application and integration of AI and LLM in medical education
Franco D'Souza, R	2024	Australia	English	Med Educ Online	Twelve tips for addressing ethical concerns in the implementation of artificial intelligence in medical education.	Article	Ethical issues of AI and LLM in medical education
Ghaempanah, F	2024	Iran	English	Health Sci Rep	Metaverse and its impact on medical education and health care system: A narrative review.	Review	Ethical issues of AI and LLM in medical education
Ghorashi, N	2023	United States	English	Cureus	AI-Powered Chatbots in Medical Education: Potential Applications and Implications.	Editorial Material	Ethical issues of AI and LLM in medical education
Grunhut, J	2022	United States	English	JMIR Med Educ	Needs, Challenges, and Applications of Artificial Intelligence in Medical Education Curriculum.	Viewpoint	Ethical issues of AI and LLM in medical education
Gurnani, B	2023	India	English	European Journal of Ophthalmology	Leveraging ChatGPT for ophthalmic education: A critical appraisal.	Editorial Material	Ethical issues of AI and LLM in medical education
Hong, H	2023	Republic of Korea	Korea	Journal of Medicine and Life Science	Application of artificial intelligence in medical education: focus on the application of ChatGPT for clinical medical education.	Research-article	Application and integration of AI and LLM in medical education
Jackson, P	2024	India	English	BMC medical education	Artificial intelligence in medical education - perception among medical students.	Article	Application and integration of AI and LLM in medical education
Kimmerle, J	2023	Germany	English	medRxiv	Medical Students' Attitudes toward AI in Medicine and their Expectations for Medical Education.	Preprint	Application and integration of AI and LLM in medical education
Knopp, M.I	2023	United States	English	JMIR Med Educ	AI-Enabled Medical Education: Threads of Change, Promising Futures, and Risky Realities Across Four Potential Future Worlds.	Perspective	Ethical issues of AI and LLM in medical education
Koçer Tulgar, Y	2023	Turkey	English	Eurasian J Med	Anesthesiologists' Perspective on the Use of Artificial Intelligence in Ultrasound-Guided Regional Anaesthesia in Terms of Medical Ethics and Medical Education: A Survey Study.	Original-article	Ethical issues of AI and LLM in medical education
Lee, H	2024	South Korea	Korea	Anatomy & Biological Anthropology	Reflections on the Development of Large Language Models and Their Impact on Basic Medical Education.	Review	Ethical issues of AI and LLM in medical education
Lee, H	2024	Republic of Korea	English	Anatomical Sciences Education	The rise of ChatGPT: Exploring its potential in medical education.	Viewpoint	Application and integration of AI and LLM in medical education
Lee, J	2021	Canada	English	Academic Medicine	Artificial Intelligence in Undergraduate Medical Education: A Scoping Review.	Review	Application and integration of AI and LLM in medical education
Li, Z	2024	China	English	Jmir Medical Informatics	Impact of Large Language Models on Medical Education and Teaching Adaptations.	View point	Application and integration of AI and LLM in medical education
Lu, H	2024	China	English	Inquiry	Patient Autonomy in Medical Education: Navigating Ethical Challenges in the Age of Artificial Intelligence.	Literature Review	Ethical issues of AI and LLM in medical education
Lucas, H.C	2023	China	English	Medical Education	A systematic review of large language models and their implications in medical education.	Review	Application and integration of AI and LLM in medical education
Ma, M	2023	China	English	BMC medical education	The need for digital health education among next-generation health workers in China: a cross-sectional survey on digital health education.	Article	Application and integration of AI and LLM in medical education
Masters, K	2023	Oman	English	Medical Teacher	Ethical use of artificial intelligence in health professions education: AMEE Guide No.158.	Article (AMEE Guide)	Application and integration of AI and LLM in medical education
Masters, K	2024	Oman	English	Medical Teacher	A checklist for reporting, reading and evaluating Artificial Intelligence Technology Enhanced Learning (AITEL) research in medical education.	Article	Application and integration of AI and LLM in medical education
Mei, Z	2024	China	English	Nursing Ethics	Ethical risks in robot health education: A qualitative study.	Article (Empirical Paper)	Ethical issues of AI and LLM in medical education
Mohammad, B	2023	Qatar	English	Stud Health Technol Inform	The Pros and Cons of Using ChatGPT in Medical Education: A Scoping Review.	Review	Application and integration of AI and LLM in medical education
Penaranda, N.R	2023	Italy	English	Diagnostics	Artificial Intelligence in Surgical Training for Kidney Cancer: A Systematic Review of the Literature.	Review	Application and integration of AI and LLM in medical education
Perchik, J.D	2023	United States	English	Academic Radiology	Artificial Intelligence Literacy: Developing a Multi-institutional Infrastructure for AI Education.	Review	Application and integration of AI and LLM in medical education
Salih, S.M	2024	Saudi Arabia	English	Cureus	Perceptions of Faculty and Students About Use of Artificial Intelligence in Medical Education: A Qualitative Study.	Article	Application and integration of AI and LLM in medical education
Shimizu, I	2023	Janpan	English	JMIR Med Educ	Developing Medical Education Curriculum Reform Strategies to Address the Impact of Generative AI: Qualitative Study.	Article	Application and integration of AI and LLM in medical education
Silver, J.K	2024	United States	English	Am J Phys Med Rehabil	Artificial Intelligence in Medical Education and Mentoring in Rehabilitation Medicine.	Original Paper	Application and integration of AI and LLM in medical education
Skryd, A	2024	United States	English	JMIR Form Res	ChatGPT as a Tool for Medical Education and Clinical Decision-Making on the Wards: Case Study.	Original Paper	Application and integration of AI and LLM in medical education
Sun, L	2023	China	English	American Journal of Translational Research	Artificial intelligence for healthcare and medical education: a systematic review.	Review	Application and integration of AI and LLM in medical education
Turner, L	2024	United States	English	Academic Medicine	Demystifying AI: Current State and Future Role in Medical Education Assessment.	Review	Application and integration of AI and LLM in medical education
Vahedifard, F	2023	Iran	English	Arxiv	Practical Use of ChatGPT in Psychiatry for Treatment Plan and Psychoeducation.	Preprint	Ethical issues of AI and LLM in medical education
Walsh, G	2023	United Kingdom	English	BJR Open	Responsible AI practice and AI education are central to AI implementation: a rapid review for all medical imaging professionals in Europe.	Review	Application and integration of AI and LLM in medical education
Wang, H	2023	China	English	International Journal of Medical Informatics	Performance and exploration of ChatGPT in medical examination, records and education in Chinese: Pave the way for medical AI.	Article	Application and integration of AI and LLM in medical education
Wang, X	2023	China	English	World Journal of Clinical Cases	Potential and limitations of ChatGPT and generative artificial intelligence in medical safety education.	Letter	Application and integration of AI and LLM in medical education
Weidener, L	2023	Austria	English	Perspectives on Medical Education	Teaching AI Ethics in Medical Education: A Scoping Review of Current Literature and Practices.	Review	Application and integration of AI and LLM in medical education
Weidener, L	2024	Austria	English	JMIR Med Educ	Proposing a Principle-Based Approach for Teaching AI Ethics in Medical Education.	Viewpoint	Application and integration of AI and LLM in medical education
Weidener, L	2024	Austria	English	JMIR Med Educ	Artificial Intelligence in Medicine: Cross-Sectional Study Among Medical Students on Application, Education, and Ethical Aspects.	Original Paper	Application and integration of AI and LLM in medical education
Wong, R.S	2023	Malaysia	English	JMIR Med Educ	The Intersection of ChatGPT, Clinical Medicine, and Medical Education.	Viewpoint	Application and integration of AI and LLM in medical education
Wu, Y	2024	China	English	JMIR Med Educ	Embracing ChatGPT for Medical Education: Exploring Its Impact on Doctors and Medical Students.	Viewpoint	Application and integration of AI and LLM in medical education
Xu, T	2024	China	English	J Med Internet Res	Current Status of ChatGPT Use in Medical Education: Potentials, Challenges, and Strategies.	Viewpoint	Application and integration of AI and LLM in medical education
Zarei, M	2023	Iran	English	Medicina Clinica Practica	Application of artificial intelligence in medical education: A review of benefits, challenges, and solutions.	Review	Application and integration of AI and LLM in medical education
Zarei, M	2024	Iran	English	Shiraz E Medical Journal	ChatGPT, a Friend or a Foe in Medical Education: A Review of Strengths, Challenges, and Opportunities.	Review	Application and integration of AI and LLM in medical education
Zhui, L	2024	Iran	English	J Med Internet Res	Ethical Considerations and Fundamental Principles of Large Language Models in Medical Education: Viewpoint.	Review	Application and integration of AI and LLM in medical education
